# Supplementary material for: Genome-Wide Expression Analysis Identifies a Modulator of Ionizing Radiation-Induced p53-Independent Apoptosis in Drosophila melanogaster
Source: PLoS One. 2012 May 29;7(5):e36539. doi: 10.1371/journal.pone.0036539 (PMC3362589; doi:10.1371/journal.pone.0036539)
Supplement: Table S1 — Genes that show significant induction or repression (p<0.005, ±1.5-fold or greater) in any one of the following pair-wise comparisons: y2− vs y2+; y18− vs y18+; p2− vs p2+; p18− vs p18+; p2+ vs p18+. y = yw control; p = p53 mutants, ‘−’ = −IR (0 R); ‘+’ = +IR (4000 R); 2 = 2 hr after irradiation, 18 = 18 hr after irradiation. “p53-independent candidate” refers to candidate regulators of p53-independent apoptosis. These genes show significant induction in p18− vs p18+ comparison, significant induction in p2+ vs p18+ comparison. These genes may show significant induction in p2− vs p2+ comparison, but fold-induced in p18− vs p18+ comparison has to be greater than fold induced in p2− vs p2+ comparison for a gene to be included in this category. Genes that fall within the intersect of selected sample pairs as indicated in column headings are marked as such. “Intersect p18 & y18” means genes that are significantly changed (induced or repressed) at 18 hr after IR in both p53 and yw compared to age-matched −IR controls; “Intersect p18 & y2 & y18” means genes that show significant change (induced or repressed) by IR at 18 hr in p53, at 2 hr in yw and 18 hr in yw; and so on. Gene ontology information is from DAVID Bioinformatics Resources 6.7, NIAID/NIH (ttp://david.abcc.ncifcrf.gov/). p-value of 0 means p<1e-10. (XLS) [file pone.0036539.s006.xls]

## Sheet: Sheet1
Table 1. Functional Annotation Clustering of genes induced 2-fold or greater by IR in wild type (yw) wing imaginal discs (p<0.001)
at 2 hr after irradiation			at 18 hr after irradiation
rank	Enrichment Score	representative terms (GO, INTERPRO, SMART , KEGG_PATHWAY)	rank	Enrichment Score	representative terms (GO, INTERPRO, SMART , KEGG_PATHWAY)
1	5.95	celular response to stress, response to DNA damage stimulus, DNA repair	1	3.09	celular response to stress, response to DNA damage stimulus, DNA repair
2	2.97	NHEJ, DSB repair, telomere maintenance	2	2.77	CHk, CHK kinase-like
3	2.78	positive regulation of cell death, programmed cell death, apoptosis, autophagic cell death	3	2.17	actin cytoskeleton, actomyosin structure organization, cytoskeletal protein binding
4	2.17	co-factor biosynthetic process, co-enzyme biosynthetic process, oxidoreduction coenzyme metabolic process	4	2.17	glutathione transferase activity, drug metabolism, glutathione metabolism
5	2.17	adenyl nucleotide binding, purine nucleotide binding, ATPase activity	5	1.97	contactile fibre part, myosin II complex, actin cytoskeleton
6	1.95	ABC transporter-like, multidrug transporter activity	6	1.9	co-factor biosynthetic process, co-enzyme biosynthetic process
7	1.89	extra-cellular matrix	7	1.88	cell-adhesion
8	1.81	DEAD-like helicase, DNA/RNA helicase	8	1.79	ABC transporter-like, multidrug transporter activity
9	1.8	glutathione transferase activity, drug metabolism, glutathione metabolism	9	1.49	positive regulation of cell death, programmed cell death, apoptosis, autophagic cell death
10	1.71	salivary gland development, hemopoiesis, immune system development	10	1.39	extra-cellular matrix; metallopeptidase activity
11	1.68	larval development, apical part of cell
12	1.55	apical cortex, asymmetric protein localization, cell fate commitment
13	1.49	nucleotidyltransferase, DNA polymerase activity
14	1.45	proteolysis, protease, peptidase activity, endopeptidase activity, hydrolase
15	1.43	positive regulation of caspase activity, positive regulation of peptidase activity, regulation of endopeptidase activity
16	1.33	JNK cascade, stress activated kinase signaling pathway, MAPKKK cascade, embryonic morphogenesis
17	1.31	Pyridoxal phosphate-dependent transferase, pyridoxal phosphate binding, vitamin B6 binding
