# Supplementary material for: Genome-Wide Expression Analysis Identifies a Modulator of Ionizing Radiation-Induced p53-Independent Apoptosis in Drosophila melanogaster
Source: PLoS One. 2012 May 29;7(5):e36539. doi: 10.1371/journal.pone.0036539 (PMC3362589; doi:10.1371/journal.pone.0036539)
Supplement: Table S2 — Genes that show significant induction (p<0.001, 2-fold or more) in yw discs at 2 and 18 hr after irradiation. If there is data for more than one probe set is available for a gene, the set with the best p value was considered. Genes that show induction at both 2 and 18 hr time points are in bold. p-value of 0 means p<1e-10. (XLS) [file pone.0036539.s007.xls]

## Sheet: Sheet1
Supplemental Table 2. The overlap among genes that show significant induction (p<0.001, ≥2-fold) in yw discs at 2 and 18 hr after irradiation.
2 hr after irradiation							18 hr after irradiation
Symbol	GeneName	EntrezID	EntrezLink	p-value	fold change (log2)		Symbol	GeneName	EntrezID	EntrezLink	p-value	fold change (log2)
Aats-leu(Leucyl-tRNA synthetase)	Leucyl-tRNA synthetase	38581	http://www.ncbi.nlm.nih.gov/sites/entrez?cmd=retrieve&db=gene&list_uids=38581&dopt=full_report	5.1e-07	1.16411		Aats-leu(Leucyl-tRNA synthetase)	Leucyl-tRNA synthetase	38581	http://www.ncbi.nlm.nih.gov/sites/entrez?cmd=retrieve&db=gene&list_uids=38581&dopt=full_report	4e-06	1.04358
Aats-trp /// sage(Tryptophanyl-tRNA synthetase /// salivary gland-expressed bHLH)	Tryptophanyl-tRNA synthetase /// salivary gland-expressed bHLH	41105 /// 45399	http://www.ncbi.nlm.nih.gov/sites/entrez?cmd=retrieve&db=gene&list_uids=41105 /// 45399&dopt=full_report	4e-08	1.8376		Aats-trp /// sage(Tryptophanyl-tRNA synthetase /// salivary gland-expressed bHLH)	Tryptophanyl-tRNA synthetase /// salivary gland-expressed bHLH	41105 /// 45399	http://www.ncbi.nlm.nih.gov/sites/entrez?cmd=retrieve&db=gene&list_uids=41105 /// 45399&dopt=full_report	3.3e-07	1.79474
Ada2b	Transcriptional adapter 2S	40966	http://www.ncbi.nlm.nih.gov/sites/entrez?cmd=retrieve&db=gene&list_uids=40966&dopt=full_report	1.3e-11	1.72465		Act57B(Actin 57B)	Actin 57B	37368	http://www.ncbi.nlm.nih.gov/sites/entrez?cmd=retrieve&db=gene&list_uids=37368&dopt=full_report	9.3e-11	1.16
AGO1 /// CG30025 /// CG30031 ///	Argonaute 1 /// --- /// --- /// deltaTrypsin /// gammaTrypsin	246398 /// 246404 /// 36221 ///	http://www.ncbi.nlm.nih.gov/sites/entrez?cmd=retrieve&db=gene&list_uids=246398 /// 246404 /// 36221 /// &dopt=full_report	5.9e-15	8.06941		agt(O-6-alkylguanine-DNA alkyltransferase)	O-6-alkylguanine-DNA alkyltransferase	40816	http://www.ncbi.nlm.nih.gov/sites/entrez?cmd=retrieve&db=gene&list_uids=40816&dopt=full_report	1.1e-16	3.62327
AGO2	Argonaute 2	39683	http://www.ncbi.nlm.nih.gov/sites/entrez?cmd=retrieve&db=gene&list_uids=39683&dopt=full_report	1.2e-11	1.27332		Aldh(Acetaldehyde dehydrogenase)	Acetaldehyde dehydrogenase	34256	http://www.ncbi.nlm.nih.gov/sites/entrez?cmd=retrieve&db=gene&list_uids=34256&dopt=full_report	2.4e-08	1.32842
agt(O-6-alkylguanine-DNA alkyltransferase)	O-6-alkylguanine-DNA alkyltransferase	40816	http://www.ncbi.nlm.nih.gov/sites/entrez?cmd=retrieve&db=gene&list_uids=40816&dopt=full_report	0	3.78227		alpha-Est10(Esterase-10)	Esterase-10	40896	http://www.ncbi.nlm.nih.gov/sites/entrez?cmd=retrieve&db=gene&list_uids=40896&dopt=full_report	0.000102	1.59824
Alr(augmenter of liver regeneration)	augmenter of liver regeneration	32991	http://www.ncbi.nlm.nih.gov/sites/entrez?cmd=retrieve&db=gene&list_uids=32991&dopt=full_report	2.9e-10	1.40116		Alr(augmenter of liver regeneration)	augmenter of liver regeneration	32991	http://www.ncbi.nlm.nih.gov/sites/entrez?cmd=retrieve&db=gene&list_uids=32991&dopt=full_report	3e-09	1.42265
Aly	Aly	44029	http://www.ncbi.nlm.nih.gov/sites/entrez?cmd=retrieve&db=gene&list_uids=44029&dopt=full_report	0.000287	1.03211		amd	dopa decarboxylase	35188	http://www.ncbi.nlm.nih.gov/sites/entrez?cmd=retrieve&db=gene&list_uids=35188&dopt=full_report	4.4e-16	5.21484
amd	dopa decarboxylase	35188	http://www.ncbi.nlm.nih.gov/sites/entrez?cmd=retrieve&db=gene&list_uids=35188&dopt=full_report	7.2e-13	3.63153		Anxb11(Annexin B11)	Annexin B11	32612	http://www.ncbi.nlm.nih.gov/sites/entrez?cmd=retrieve&db=gene&list_uids=32612&dopt=full_report	5.6e-11	1.195
anon-67Ea /// hay	anon-67Ea /// haywire	39202	http://www.ncbi.nlm.nih.gov/sites/entrez?cmd=retrieve&db=gene&list_uids=39202&dopt=full_report	8.5e-11	1.41713		Arc1 /// CG10102(CG12505 /// ---)	CG12505	36595	http://www.ncbi.nlm.nih.gov/sites/entrez?cmd=retrieve&db=gene&list_uids=36595&dopt=full_report	1.6e-14	3.436
Arc1(CG12505)	CG12505	36595	http://www.ncbi.nlm.nih.gov/sites/entrez?cmd=retrieve&db=gene&list_uids=36595&dopt=full_report	1.9e-05	2.20921		Arc1(CG12505)	CG12505 /// ---	36595 /// 36596	http://www.ncbi.nlm.nih.gov/sites/entrez?cmd=retrieve&db=gene&list_uids=36595 /// 36596&dopt=full_report	0	4.14307
Arc1 /// CG10102(CG12505 /// ---)	CG12505 /// ---	36595 /// 36596	http://www.ncbi.nlm.nih.gov/sites/entrez?cmd=retrieve&db=gene&list_uids=36595 /// 36596&dopt=full_report	2.7e-10	2.39055		Arc2(CG13941)	CG13941	36597	http://www.ncbi.nlm.nih.gov/sites/entrez?cmd=retrieve&db=gene&list_uids=36597&dopt=full_report	1.1e-16	3.85307
Arc2(CG13941)	CG13941	36597	http://www.ncbi.nlm.nih.gov/sites/entrez?cmd=retrieve&db=gene&list_uids=36597&dopt=full_report	2.2e-16	3.03812		bcn92(bcn92)	bcn92	31186	http://www.ncbi.nlm.nih.gov/sites/entrez?cmd=retrieve&db=gene&list_uids=31186&dopt=full_report	1.5e-11	1.75516
Ark	Apaf-1 related killer	36914	http://www.ncbi.nlm.nih.gov/sites/entrez?cmd=retrieve&db=gene&list_uids=36914&dopt=full_report	9.3e-09	1.14181		beg(bad egg)	bad egg	39910	http://www.ncbi.nlm.nih.gov/sites/entrez?cmd=retrieve&db=gene&list_uids=39910&dopt=full_report	3.1e-08	1.23046
Ate1	Ate1	37288	http://www.ncbi.nlm.nih.gov/sites/entrez?cmd=retrieve&db=gene&list_uids=37288&dopt=full_report	6e-14	1.55115		Best1(Bestrophin 1)	Bestrophin 1	53431	http://www.ncbi.nlm.nih.gov/sites/entrez?cmd=retrieve&db=gene&list_uids=53431&dopt=full_report	2.9e-05	1.35795
AttA /// AttB	attacin /// attacin	36636 /// 36637	http://www.ncbi.nlm.nih.gov/sites/entrez?cmd=retrieve&db=gene&list_uids=36636 /// 36637&dopt=full_report	0.000273	1.36859		bocksbeutel(bocksbeutel)	bocksbeutel	41162	http://www.ncbi.nlm.nih.gov/sites/entrez?cmd=retrieve&db=gene&list_uids=41162&dopt=full_report	3.5e-09	1.06639
bcn92(bcn92)	bcn92	31186	http://www.ncbi.nlm.nih.gov/sites/entrez?cmd=retrieve&db=gene&list_uids=31186&dopt=full_report	3.7e-13	1.55461		bt(Projectin)	Projectin	43814	http://www.ncbi.nlm.nih.gov/sites/entrez?cmd=retrieve&db=gene&list_uids=43814&dopt=full_report	0.000841	1.55566
Best1(Bestrophin 1)	Bestrophin 1	53431	http://www.ncbi.nlm.nih.gov/sites/entrez?cmd=retrieve&db=gene&list_uids=53431&dopt=full_report	0.000991	1.61297		cactin(cactin)	cactin	33043	http://www.ncbi.nlm.nih.gov/sites/entrez?cmd=retrieve&db=gene&list_uids=33043&dopt=full_report	9.8e-07	1.09542
bocksbeutel(bocksbeutel)	bocksbeutel	41162	http://www.ncbi.nlm.nih.gov/sites/entrez?cmd=retrieve&db=gene&list_uids=41162&dopt=full_report	6e-13	1.52955		CG10005(---)	---	41451	http://www.ncbi.nlm.nih.gov/sites/entrez?cmd=retrieve&db=gene&list_uids=41451&dopt=full_report	2.9e-09	1.294
Brd	Bearded	39620	http://www.ncbi.nlm.nih.gov/sites/entrez?cmd=retrieve&db=gene&list_uids=39620&dopt=full_report	3.3e-16	2.39734		CG10126(---)	---	41579	http://www.ncbi.nlm.nih.gov/sites/entrez?cmd=retrieve&db=gene&list_uids=41579&dopt=full_report	1.9e-12	3.2218
Btk29A	Btk family kinase at 29A	34132	http://www.ncbi.nlm.nih.gov/sites/entrez?cmd=retrieve&db=gene&list_uids=34132&dopt=full_report	2e-12	1.45188		CG10189(---)	---	35234	http://www.ncbi.nlm.nih.gov/sites/entrez?cmd=retrieve&db=gene&list_uids=35234&dopt=full_report	3.4e-11	1.85783
c11.1	c11.1	53436	http://www.ncbi.nlm.nih.gov/sites/entrez?cmd=retrieve&db=gene&list_uids=53436&dopt=full_report	1.7e-11	1.52353		CG10283(---)	---	35102	http://www.ncbi.nlm.nih.gov/sites/entrez?cmd=retrieve&db=gene&list_uids=35102&dopt=full_report	5.8e-07	2.11343
cactin(cactin)	cactin	33043	http://www.ncbi.nlm.nih.gov/sites/entrez?cmd=retrieve&db=gene&list_uids=33043&dopt=full_report	6.7e-11	1.46166		CG10337(---)	---	35247	http://www.ncbi.nlm.nih.gov/sites/entrez?cmd=retrieve&db=gene&list_uids=35247&dopt=full_report	6.6e-12	2.23395
CG10005	---	41451	http://www.ncbi.nlm.nih.gov/sites/entrez?cmd=retrieve&db=gene&list_uids=41451&dopt=full_report	4.5e-14	2.22275		CG10353(---)	---	32148	http://www.ncbi.nlm.nih.gov/sites/entrez?cmd=retrieve&db=gene&list_uids=32148&dopt=full_report	1.4e-09	1.23037
CG10189	---	35234	http://www.ncbi.nlm.nih.gov/sites/entrez?cmd=retrieve&db=gene&list_uids=35234&dopt=full_report	2.4e-11	1.91333		CG10559(---)	---	43063	http://www.ncbi.nlm.nih.gov/sites/entrez?cmd=retrieve&db=gene&list_uids=43063&dopt=full_report	7.7e-07	2.61425
CG10283	---	35102	http://www.ncbi.nlm.nih.gov/sites/entrez?cmd=retrieve&db=gene&list_uids=35102&dopt=full_report	2e-11	2.43782		CG10638(---)	---	39424	http://www.ncbi.nlm.nih.gov/sites/entrez?cmd=retrieve&db=gene&list_uids=39424&dopt=full_report	4.4e-16	1.84038
CG10337	---	35247	http://www.ncbi.nlm.nih.gov/sites/entrez?cmd=retrieve&db=gene&list_uids=35247&dopt=full_report	1.7e-12	1.86211		CG10710(---)	---	39525	http://www.ncbi.nlm.nih.gov/sites/entrez?cmd=retrieve&db=gene&list_uids=39525&dopt=full_report	6.8e-12	3.6642
CG10353	---	32148	http://www.ncbi.nlm.nih.gov/sites/entrez?cmd=retrieve&db=gene&list_uids=32148&dopt=full_report	2e-09	1.07135		CG10916(---)	---	37081	http://www.ncbi.nlm.nih.gov/sites/entrez?cmd=retrieve&db=gene&list_uids=37081&dopt=full_report	8.9e-16	3.32805
CG10445	---	40938	http://www.ncbi.nlm.nih.gov/sites/entrez?cmd=retrieve&db=gene&list_uids=40938&dopt=full_report	9.4e-08	2.04177		CG11041(---)	---	37278	http://www.ncbi.nlm.nih.gov/sites/entrez?cmd=retrieve&db=gene&list_uids=37278&dopt=full_report	0	5.72623
CG10463	---	35264	http://www.ncbi.nlm.nih.gov/sites/entrez?cmd=retrieve&db=gene&list_uids=35264&dopt=full_report	7.1e-09	1.05191		CG1124(---)	---	40613	http://www.ncbi.nlm.nih.gov/sites/entrez?cmd=retrieve&db=gene&list_uids=40613&dopt=full_report	6.5e-05	2.78818
CG10638	---	39424	http://www.ncbi.nlm.nih.gov/sites/entrez?cmd=retrieve&db=gene&list_uids=39424&dopt=full_report	1.4e-14	4.63221		CG11400(---)	---	36935	http://www.ncbi.nlm.nih.gov/sites/entrez?cmd=retrieve&db=gene&list_uids=36935&dopt=full_report	8.4e-07	2.62945
CG10737	Gene 1	37202	http://www.ncbi.nlm.nih.gov/sites/entrez?cmd=retrieve&db=gene&list_uids=37202&dopt=full_report	4e-06	1.12698		CG1146(---)	---	38313	http://www.ncbi.nlm.nih.gov/sites/entrez?cmd=retrieve&db=gene&list_uids=38313&dopt=full_report	1.2e-11	1.78432
CG10910	---	37052	http://www.ncbi.nlm.nih.gov/sites/entrez?cmd=retrieve&db=gene&list_uids=37052&dopt=full_report	1.1e-11	6.98173		CG11658(---)	---	39319	http://www.ncbi.nlm.nih.gov/sites/entrez?cmd=retrieve&db=gene&list_uids=39319&dopt=full_report	1.5e-08	2.74035
CG10916	---	37081	http://www.ncbi.nlm.nih.gov/sites/entrez?cmd=retrieve&db=gene&list_uids=37081&dopt=full_report	1.1e-16	3.89279		CG11710(---)	---	33044	http://www.ncbi.nlm.nih.gov/sites/entrez?cmd=retrieve&db=gene&list_uids=33044&dopt=full_report	5.7e-07	1.25819
CG11138	---	32205	http://www.ncbi.nlm.nih.gov/sites/entrez?cmd=retrieve&db=gene&list_uids=32205&dopt=full_report	3.6e-11	1.02541		CG11893(---)	---	43056	http://www.ncbi.nlm.nih.gov/sites/entrez?cmd=retrieve&db=gene&list_uids=43056&dopt=full_report	0	4.84071
CG1146	---	38313	http://www.ncbi.nlm.nih.gov/sites/entrez?cmd=retrieve&db=gene&list_uids=38313&dopt=full_report	7.5e-14	2.03414		CG11897(---)	---	43450	http://www.ncbi.nlm.nih.gov/sites/entrez?cmd=retrieve&db=gene&list_uids=43450&dopt=full_report	7.8e-16	3.58225
CG11710	---	33044	http://www.ncbi.nlm.nih.gov/sites/entrez?cmd=retrieve&db=gene&list_uids=33044&dopt=full_report	9.2e-13	1.67075		CG12171(---)	---	40690	http://www.ncbi.nlm.nih.gov/sites/entrez?cmd=retrieve&db=gene&list_uids=40690&dopt=full_report	7.9e-10	1.28589
CG11893	---	43056	http://www.ncbi.nlm.nih.gov/sites/entrez?cmd=retrieve&db=gene&list_uids=43056&dopt=full_report	6.4e-08	3.2697		CG12177(---)	---	32326	http://www.ncbi.nlm.nih.gov/sites/entrez?cmd=retrieve&db=gene&list_uids=32326&dopt=full_report	1.5e-09	3.02097
CG11897	---	43450	http://www.ncbi.nlm.nih.gov/sites/entrez?cmd=retrieve&db=gene&list_uids=43450&dopt=full_report	0	4.68947		CG12264(---)	---	34613	http://www.ncbi.nlm.nih.gov/sites/entrez?cmd=retrieve&db=gene&list_uids=34613&dopt=full_report	6.7e-16	2.35572
CG12115	---	31853	http://www.ncbi.nlm.nih.gov/sites/entrez?cmd=retrieve&db=gene&list_uids=31853&dopt=full_report	3.2e-09	4.30872		CG12290(---)	---	43182	http://www.ncbi.nlm.nih.gov/sites/entrez?cmd=retrieve&db=gene&list_uids=43182&dopt=full_report	2.7e-13	3.91753
CG12171	---	40690	http://www.ncbi.nlm.nih.gov/sites/entrez?cmd=retrieve&db=gene&list_uids=40690&dopt=full_report	2.7e-10	1.33158		CG12868(---)	---	36620	http://www.ncbi.nlm.nih.gov/sites/entrez?cmd=retrieve&db=gene&list_uids=36620&dopt=full_report	1.2e-13	2.48562
CG12224(---)	---	41453	http://www.ncbi.nlm.nih.gov/sites/entrez?cmd=retrieve&db=gene&list_uids=41453&dopt=full_report	0.000251	1.381		CG1299(---)	---	38496	http://www.ncbi.nlm.nih.gov/sites/entrez?cmd=retrieve&db=gene&list_uids=38496&dopt=full_report	8.1e-08	1.17242
CG12264	---	34613	http://www.ncbi.nlm.nih.gov/sites/entrez?cmd=retrieve&db=gene&list_uids=34613&dopt=full_report	0	2.48221		CG13083(---)	---	35230	http://www.ncbi.nlm.nih.gov/sites/entrez?cmd=retrieve&db=gene&list_uids=35230&dopt=full_report	2.5e-14	2.24146
CG12268	---	42833	http://www.ncbi.nlm.nih.gov/sites/entrez?cmd=retrieve&db=gene&list_uids=42833&dopt=full_report	4.9e-09	1.56037		CG13087(---)	---	34178	http://www.ncbi.nlm.nih.gov/sites/entrez?cmd=retrieve&db=gene&list_uids=34178&dopt=full_report	0.000648	1.64026
CG1239	---	40706	http://www.ncbi.nlm.nih.gov/sites/entrez?cmd=retrieve&db=gene&list_uids=40706&dopt=full_report	3.3e-08	1.02533		CG13272(CG33312)	CG33312	35013	http://www.ncbi.nlm.nih.gov/sites/entrez?cmd=retrieve&db=gene&list_uids=35013&dopt=full_report	9e-13	4.80726
CG12728	---	31526	http://www.ncbi.nlm.nih.gov/sites/entrez?cmd=retrieve&db=gene&list_uids=31526&dopt=full_report	5.1e-08	1.45162		CG13284(---)	---	35021	http://www.ncbi.nlm.nih.gov/sites/entrez?cmd=retrieve&db=gene&list_uids=35021&dopt=full_report	0.000924	1.28072
CG12868	---	36620	http://www.ncbi.nlm.nih.gov/sites/entrez?cmd=retrieve&db=gene&list_uids=36620&dopt=full_report	0	3.559		CG13681(---)	---	38892	http://www.ncbi.nlm.nih.gov/sites/entrez?cmd=retrieve&db=gene&list_uids=38892&dopt=full_report	4.4e-05	1.88429
CG12877	---	43333	http://www.ncbi.nlm.nih.gov/sites/entrez?cmd=retrieve&db=gene&list_uids=43333&dopt=full_report	8.9e-09	1.24106		CG13692(---)	---	33216	http://www.ncbi.nlm.nih.gov/sites/entrez?cmd=retrieve&db=gene&list_uids=33216&dopt=full_report	0.000433	1.5507
CG12880	---	43328	http://www.ncbi.nlm.nih.gov/sites/entrez?cmd=retrieve&db=gene&list_uids=43328&dopt=full_report	4.8e-11	1.26044		CG13786(---)	---	34006	http://www.ncbi.nlm.nih.gov/sites/entrez?cmd=retrieve&db=gene&list_uids=34006&dopt=full_report	0	7.4333
CG1299	---	38496	http://www.ncbi.nlm.nih.gov/sites/entrez?cmd=retrieve&db=gene&list_uids=38496&dopt=full_report	1.6e-09	1.22004		CG14059(---)	---	39909	http://www.ncbi.nlm.nih.gov/sites/entrez?cmd=retrieve&db=gene&list_uids=39909&dopt=full_report	2.9e-15	5.68967
CG13082	---	35244	http://www.ncbi.nlm.nih.gov/sites/entrez?cmd=retrieve&db=gene&list_uids=35244&dopt=full_report	0.000399	1.25942		CG14275(---)	---	34144	http://www.ncbi.nlm.nih.gov/sites/entrez?cmd=retrieve&db=gene&list_uids=34144&dopt=full_report	7e-08	1.18945
CG13083	---	35230	http://www.ncbi.nlm.nih.gov/sites/entrez?cmd=retrieve&db=gene&list_uids=35230&dopt=full_report	0	3.06796		CG14304(---)	---	42232	http://www.ncbi.nlm.nih.gov/sites/entrez?cmd=retrieve&db=gene&list_uids=42232&dopt=full_report	8.9e-08	1.52406
CG13272	CG33312	35013	http://www.ncbi.nlm.nih.gov/sites/entrez?cmd=retrieve&db=gene&list_uids=35013&dopt=full_report	1.9e-12	3.07404		CG14566(---)	---	40421	http://www.ncbi.nlm.nih.gov/sites/entrez?cmd=retrieve&db=gene&list_uids=40421&dopt=full_report	2.8e-05	1.14938
CG1347	---	40700	http://www.ncbi.nlm.nih.gov/sites/entrez?cmd=retrieve&db=gene&list_uids=40700&dopt=full_report	3.7e-09	1.7744		CG14567(---)	---	40420	http://www.ncbi.nlm.nih.gov/sites/entrez?cmd=retrieve&db=gene&list_uids=40420&dopt=full_report	1.7e-10	1.95053
CG13624	---	42930	http://www.ncbi.nlm.nih.gov/sites/entrez?cmd=retrieve&db=gene&list_uids=42930&dopt=full_report	1.9e-08	1.17476		CG14695(---)	---	41314	http://www.ncbi.nlm.nih.gov/sites/entrez?cmd=retrieve&db=gene&list_uids=41314&dopt=full_report	0	6.28634
CG13667	---	38956	http://www.ncbi.nlm.nih.gov/sites/entrez?cmd=retrieve&db=gene&list_uids=38956&dopt=full_report	1.2e-05	1.1592		CG14879(---)	---	41982	http://www.ncbi.nlm.nih.gov/sites/entrez?cmd=retrieve&db=gene&list_uids=41982&dopt=full_report	1.1e-07	2.78145
CG13786	---	34006	http://www.ncbi.nlm.nih.gov/sites/entrez?cmd=retrieve&db=gene&list_uids=34006&dopt=full_report	1.3e-15	4.20215		CG14906 /// CG14907(open reading frame 2 /// ---)	open reading frame 2 /// ---	42030 /// 42031	http://www.ncbi.nlm.nih.gov/sites/entrez?cmd=retrieve&db=gene&list_uids=42030 /// 42031&dopt=full_report	2.1e-15	5.05965
CG13887	---	38096	http://www.ncbi.nlm.nih.gov/sites/entrez?cmd=retrieve&db=gene&list_uids=38096&dopt=full_report	3.1e-11	1.0723		CG15097(---)	---	37172	http://www.ncbi.nlm.nih.gov/sites/entrez?cmd=retrieve&db=gene&list_uids=37172&dopt=full_report	3.9e-05	1.59599
CG14059	---	39909	http://www.ncbi.nlm.nih.gov/sites/entrez?cmd=retrieve&db=gene&list_uids=39909&dopt=full_report	1.1e-11	4.2098		CG15173(---)	---	35172	http://www.ncbi.nlm.nih.gov/sites/entrez?cmd=retrieve&db=gene&list_uids=35172&dopt=full_report	5.7e-14	2.47683
CG14302	---	42252	http://www.ncbi.nlm.nih.gov/sites/entrez?cmd=retrieve&db=gene&list_uids=42252&dopt=full_report	8.5e-09	6.54009		CG15279(---)	---	34863	http://www.ncbi.nlm.nih.gov/sites/entrez?cmd=retrieve&db=gene&list_uids=34863&dopt=full_report	8.4e-11	3.99134
CG14304	---	42232	http://www.ncbi.nlm.nih.gov/sites/entrez?cmd=retrieve&db=gene&list_uids=42232&dopt=full_report	1.7e-08	1.51515		CG15282(---)	---	34853	http://www.ncbi.nlm.nih.gov/sites/entrez?cmd=retrieve&db=gene&list_uids=34853&dopt=full_report	1.6e-08	1.45696
CG14470	---	35519	http://www.ncbi.nlm.nih.gov/sites/entrez?cmd=retrieve&db=gene&list_uids=35519&dopt=full_report	1.8e-07	1.86483		CG15611(---)	---	36930	http://www.ncbi.nlm.nih.gov/sites/entrez?cmd=retrieve&db=gene&list_uids=36930&dopt=full_report	5.8e-08	1.24802
CG14695	---	41314	http://www.ncbi.nlm.nih.gov/sites/entrez?cmd=retrieve&db=gene&list_uids=41314&dopt=full_report	3.7e-15	4.98477		CG15745(---)	---	32283	http://www.ncbi.nlm.nih.gov/sites/entrez?cmd=retrieve&db=gene&list_uids=32283&dopt=full_report	0.000362	1.24349
CG14906 /// CG14907	open reading frame 2 /// ---	42030 /// 42031	http://www.ncbi.nlm.nih.gov/sites/entrez?cmd=retrieve&db=gene&list_uids=42030 /// 42031&dopt=full_report	1.5e-14	4.57336		CG15773(---)	---	31494	http://www.ncbi.nlm.nih.gov/sites/entrez?cmd=retrieve&db=gene&list_uids=31494&dopt=full_report	0.000128	1.45211
CG15043 /// DsimCG15043	--- /// ---	32835	http://www.ncbi.nlm.nih.gov/sites/entrez?cmd=retrieve&db=gene&list_uids=32835&dopt=full_report	6.4e-05	3.90119		CG15784(---)	---	31461	http://www.ncbi.nlm.nih.gov/sites/entrez?cmd=retrieve&db=gene&list_uids=31461&dopt=full_report	0	3.85778
CG15173	---	35172	http://www.ncbi.nlm.nih.gov/sites/entrez?cmd=retrieve&db=gene&list_uids=35172&dopt=full_report	1.1e-16	2.61668		CG1582(---)	---	32021	http://www.ncbi.nlm.nih.gov/sites/entrez?cmd=retrieve&db=gene&list_uids=32021&dopt=full_report	1.1e-11	1.75434
CG15279	---	34863	http://www.ncbi.nlm.nih.gov/sites/entrez?cmd=retrieve&db=gene&list_uids=34863&dopt=full_report	4.1e-07	1.79213		CG1667(---)	---	36016	http://www.ncbi.nlm.nih.gov/sites/entrez?cmd=retrieve&db=gene&list_uids=36016&dopt=full_report	1.1e-13	1.89011
CG15611	---	36930	http://www.ncbi.nlm.nih.gov/sites/entrez?cmd=retrieve&db=gene&list_uids=36930&dopt=full_report	1.6e-07	1.17215		CG16710(---)	---	42790	http://www.ncbi.nlm.nih.gov/sites/entrez?cmd=retrieve&db=gene&list_uids=42790&dopt=full_report	1.2e-05	1.92928
CG15773	---	31494	http://www.ncbi.nlm.nih.gov/sites/entrez?cmd=retrieve&db=gene&list_uids=31494&dopt=full_report	0.000469	1.54796		CG16787(---)	---	37811	http://www.ncbi.nlm.nih.gov/sites/entrez?cmd=retrieve&db=gene&list_uids=37811&dopt=full_report	1.8e-10	2.13081
CG15784	---	31461	http://www.ncbi.nlm.nih.gov/sites/entrez?cmd=retrieve&db=gene&list_uids=31461&dopt=full_report	1.1e-16	3.43405		CG16998(---)	---	38847	http://www.ncbi.nlm.nih.gov/sites/entrez?cmd=retrieve&db=gene&list_uids=38847&dopt=full_report	2.4e-09	2.92293
CG1582	---	32021	http://www.ncbi.nlm.nih.gov/sites/entrez?cmd=retrieve&db=gene&list_uids=32021&dopt=full_report	1.1e-14	1.99707		CG1703(---)	---	32112	http://www.ncbi.nlm.nih.gov/sites/entrez?cmd=retrieve&db=gene&list_uids=32112&dopt=full_report	1.5e-10	1.01867
CG15829	---	38782	http://www.ncbi.nlm.nih.gov/sites/entrez?cmd=retrieve&db=gene&list_uids=38782&dopt=full_report	0.000134	2.8527		CG17104(---)	---	34465	http://www.ncbi.nlm.nih.gov/sites/entrez?cmd=retrieve&db=gene&list_uids=34465&dopt=full_report	2.5e-08	1.24363
CG1667	---	36016	http://www.ncbi.nlm.nih.gov/sites/entrez?cmd=retrieve&db=gene&list_uids=36016&dopt=full_report	0	2.5999		CG17124(---)	---	34485	http://www.ncbi.nlm.nih.gov/sites/entrez?cmd=retrieve&db=gene&list_uids=34485&dopt=full_report	1.8e-13	3.21741
CG16787	---	37811	http://www.ncbi.nlm.nih.gov/sites/entrez?cmd=retrieve&db=gene&list_uids=37811&dopt=full_report	1.6e-14	2.21663		CG17294(---)	---	34155	http://www.ncbi.nlm.nih.gov/sites/entrez?cmd=retrieve&db=gene&list_uids=34155&dopt=full_report	5.6e-11	1.96795
CG16865	---	34788	http://www.ncbi.nlm.nih.gov/sites/entrez?cmd=retrieve&db=gene&list_uids=34788&dopt=full_report	3.7e-09	1.10166		CG17327 /// CG9133(--- /// ---)	---	41598	http://www.ncbi.nlm.nih.gov/sites/entrez?cmd=retrieve&db=gene&list_uids=41598&dopt=full_report	1.2e-12	1.87062
CG16947	---	33901	http://www.ncbi.nlm.nih.gov/sites/entrez?cmd=retrieve&db=gene&list_uids=33901&dopt=full_report	1.1e-16	3.41287		CG17327(---)	--- /// ---	3772453 /// 41598	http://www.ncbi.nlm.nih.gov/sites/entrez?cmd=retrieve&db=gene&list_uids=3772453 /// 41598&dopt=full_report	2.9e-13	1.95324
CG16996	---	34637	http://www.ncbi.nlm.nih.gov/sites/entrez?cmd=retrieve&db=gene&list_uids=34637&dopt=full_report	9e-06	3.20854		CG18193(Cytochrome c oxidase Polypeptide VIIA)	Cytochrome c oxidase Polypeptide VIIA	40995	http://www.ncbi.nlm.nih.gov/sites/entrez?cmd=retrieve&db=gene&list_uids=40995&dopt=full_report	1e-13	4.33802
CG16998	---	38847	http://www.ncbi.nlm.nih.gov/sites/entrez?cmd=retrieve&db=gene&list_uids=38847&dopt=full_report	7e-08	2.84815		CG18213(---)	---	42055	http://www.ncbi.nlm.nih.gov/sites/entrez?cmd=retrieve&db=gene&list_uids=42055&dopt=full_report	1.6e-13	2.73624
CG17104	---	34465	http://www.ncbi.nlm.nih.gov/sites/entrez?cmd=retrieve&db=gene&list_uids=34465&dopt=full_report	2.4e-10	1.38953		CG18410(---)	---	42953	http://www.ncbi.nlm.nih.gov/sites/entrez?cmd=retrieve&db=gene&list_uids=42953&dopt=full_report	8.1e-05	1.16037
CG17124	---	34485	http://www.ncbi.nlm.nih.gov/sites/entrez?cmd=retrieve&db=gene&list_uids=34485&dopt=full_report	1e-06	1.7694		CG18477 /// CG31780(--- /// ---)	--- /// ---	318937 /// 34922	http://www.ncbi.nlm.nih.gov/sites/entrez?cmd=retrieve&db=gene&list_uids=318937 /// 34922&dopt=full_report	0	5.1262
CG17187	---	41351	http://www.ncbi.nlm.nih.gov/sites/entrez?cmd=retrieve&db=gene&list_uids=41351&dopt=full_report	9.7e-12	1.52232		CG18522 /// DsecCG18522(--- /// ---)	--- /// ---	41894	http://www.ncbi.nlm.nih.gov/sites/entrez?cmd=retrieve&db=gene&list_uids=41894&dopt=full_report	1.6e-13	5.20947
CG17294	---	34155	http://www.ncbi.nlm.nih.gov/sites/entrez?cmd=retrieve&db=gene&list_uids=34155&dopt=full_report	0	2.60781		CG18545(---)	---	41264	http://www.ncbi.nlm.nih.gov/sites/entrez?cmd=retrieve&db=gene&list_uids=41264&dopt=full_report	0.00047	1.5436
CG17327	---	41598	http://www.ncbi.nlm.nih.gov/sites/entrez?cmd=retrieve&db=gene&list_uids=41598&dopt=full_report	2.4e-14	1.77364		CG18547(---)	---	41452	http://www.ncbi.nlm.nih.gov/sites/entrez?cmd=retrieve&db=gene&list_uids=41452&dopt=full_report	0	3.16778
CG17327 /// CG9133	--- /// ---	3772453 /// 41598	http://www.ncbi.nlm.nih.gov/sites/entrez?cmd=retrieve&db=gene&list_uids=3772453 /// 41598&dopt=full_report	1.1e-14	1.85154		CG18596(---)	---	42622	http://www.ncbi.nlm.nih.gov/sites/entrez?cmd=retrieve&db=gene&list_uids=42622&dopt=full_report	1.1e-11	2.14365
CG17574	---	36415	http://www.ncbi.nlm.nih.gov/sites/entrez?cmd=retrieve&db=gene&list_uids=36415&dopt=full_report	1.2e-12	1.88954		CG1868(---)	---	35985	http://www.ncbi.nlm.nih.gov/sites/entrez?cmd=retrieve&db=gene&list_uids=35985&dopt=full_report	1e-06	1.18408
CG17612	---	33639	http://www.ncbi.nlm.nih.gov/sites/entrez?cmd=retrieve&db=gene&list_uids=33639&dopt=full_report	6.5e-11	2.66797		CG1882(---)	---	35733	http://www.ncbi.nlm.nih.gov/sites/entrez?cmd=retrieve&db=gene&list_uids=35733&dopt=full_report	4.9e-10	1.69913
CG18180	---	39125	http://www.ncbi.nlm.nih.gov/sites/entrez?cmd=retrieve&db=gene&list_uids=39125&dopt=full_report	8.8e-05	3.08248		CG2017(GP-1 related)	GP-1 related	40733	http://www.ncbi.nlm.nih.gov/sites/entrez?cmd=retrieve&db=gene&list_uids=40733&dopt=full_report	2.7e-09	1.30244
CG18193	Cytochrome c oxidase Polypeptide VIIA	40995	http://www.ncbi.nlm.nih.gov/sites/entrez?cmd=retrieve&db=gene&list_uids=40995&dopt=full_report	1.1e-08	2.64452		CG2059(---)	---	31663	http://www.ncbi.nlm.nih.gov/sites/entrez?cmd=retrieve&db=gene&list_uids=31663&dopt=full_report	1.4e-08	1.30527
CG18213	---	42055	http://www.ncbi.nlm.nih.gov/sites/entrez?cmd=retrieve&db=gene&list_uids=42055&dopt=full_report	2.2e-16	2.7501		CG2064(---)	---	35708	http://www.ncbi.nlm.nih.gov/sites/entrez?cmd=retrieve&db=gene&list_uids=35708&dopt=full_report	0	4.76062
CG18477 /// CG31780	--- /// ---	318937 /// 34922	http://www.ncbi.nlm.nih.gov/sites/entrez?cmd=retrieve&db=gene&list_uids=318937 /// 34922&dopt=full_report	8.8e-05	1.5286		CG2065(---)	---	35707	http://www.ncbi.nlm.nih.gov/sites/entrez?cmd=retrieve&db=gene&list_uids=35707&dopt=full_report	2e-06	2.80023
CG18522 /// DsecCG18522	--- /// ---	41894	http://www.ncbi.nlm.nih.gov/sites/entrez?cmd=retrieve&db=gene&list_uids=41894&dopt=full_report	6.4e-07	2.2883		CG2076(---)	---	32041	http://www.ncbi.nlm.nih.gov/sites/entrez?cmd=retrieve&db=gene&list_uids=32041&dopt=full_report	8.2e-15	2.18184
CG18547	---	41452	http://www.ncbi.nlm.nih.gov/sites/entrez?cmd=retrieve&db=gene&list_uids=41452&dopt=full_report	0	2.68591		CG2082(---)	---	40713	http://www.ncbi.nlm.nih.gov/sites/entrez?cmd=retrieve&db=gene&list_uids=40713&dopt=full_report	2.6e-12	3.73261
CG18594	---	42644	http://www.ncbi.nlm.nih.gov/sites/entrez?cmd=retrieve&db=gene&list_uids=42644&dopt=full_report	6.8e-07	5.56948		CG2453(---)	---	32272	http://www.ncbi.nlm.nih.gov/sites/entrez?cmd=retrieve&db=gene&list_uids=32272&dopt=full_report	1.5e-09	1.40347
CG18596	---	42622	http://www.ncbi.nlm.nih.gov/sites/entrez?cmd=retrieve&db=gene&list_uids=42622&dopt=full_report	0	2.72418		CG2909(---)	---	31958	http://www.ncbi.nlm.nih.gov/sites/entrez?cmd=retrieve&db=gene&list_uids=31958&dopt=full_report	2.2e-16	4.57634
CG1868	---	35985	http://www.ncbi.nlm.nih.gov/sites/entrez?cmd=retrieve&db=gene&list_uids=35985&dopt=full_report	2.3e-08	1.2078		CG30022 /// CR40100(--- /// ---)	---	36233	http://www.ncbi.nlm.nih.gov/sites/entrez?cmd=retrieve&db=gene&list_uids=36233&dopt=full_report	4e-06	1.02089
CG18787 /// CG18789	--- /// ---	317813 /// 59163	http://www.ncbi.nlm.nih.gov/sites/entrez?cmd=retrieve&db=gene&list_uids=317813 /// 59163&dopt=full_report	9e-09	1.14582		CG30022(---)	--- /// ---	3355045 /// 36233	http://www.ncbi.nlm.nih.gov/sites/entrez?cmd=retrieve&db=gene&list_uids=3355045 /// 36233&dopt=full_report	7.3e-07	1.12267
CG1882	---	35733	http://www.ncbi.nlm.nih.gov/sites/entrez?cmd=retrieve&db=gene&list_uids=35733&dopt=full_report	1e-13	2.24624		CG3004(---)	---	31903	http://www.ncbi.nlm.nih.gov/sites/entrez?cmd=retrieve&db=gene&list_uids=31903&dopt=full_report	4.6e-11	1.29635
CG2017	GP-1 related	40733	http://www.ncbi.nlm.nih.gov/sites/entrez?cmd=retrieve&db=gene&list_uids=40733&dopt=full_report	5e-14	1.94149		CG3008(---)	---	33693	http://www.ncbi.nlm.nih.gov/sites/entrez?cmd=retrieve&db=gene&list_uids=33693&dopt=full_report	0	2.75231
CG2059	---	31663	http://www.ncbi.nlm.nih.gov/sites/entrez?cmd=retrieve&db=gene&list_uids=31663&dopt=full_report	7.5e-13	1.98715		CG30100 /// CG42372(--- /// ---)	--- /// ---	246457 /// 7354379	http://www.ncbi.nlm.nih.gov/sites/entrez?cmd=retrieve&db=gene&list_uids=246457 /// 7354379&dopt=full_report	1.2e-08	1.38481
CG2064	---	35708	http://www.ncbi.nlm.nih.gov/sites/entrez?cmd=retrieve&db=gene&list_uids=35708&dopt=full_report	4.8e-14	3.75641		CG30196(---)	---	37595	http://www.ncbi.nlm.nih.gov/sites/entrez?cmd=retrieve&db=gene&list_uids=37595&dopt=full_report	8.7e-14	4.64364
CG2076	---	32041	http://www.ncbi.nlm.nih.gov/sites/entrez?cmd=retrieve&db=gene&list_uids=32041&dopt=full_report	6.1e-13	1.59404		CG30217(---)	---	246515	http://www.ncbi.nlm.nih.gov/sites/entrez?cmd=retrieve&db=gene&list_uids=246515&dopt=full_report	8.1e-10	2.38552
CG2082	---	40713	http://www.ncbi.nlm.nih.gov/sites/entrez?cmd=retrieve&db=gene&list_uids=40713&dopt=full_report	1.1e-11	3.62385		CG3036(---)	---	33695	http://www.ncbi.nlm.nih.gov/sites/entrez?cmd=retrieve&db=gene&list_uids=33695&dopt=full_report	1.3e-15	2.55736
CG2201	---	35417	http://www.ncbi.nlm.nih.gov/sites/entrez?cmd=retrieve&db=gene&list_uids=35417&dopt=full_report	7.2e-10	1.35088		CG30488(---)	---	246647	http://www.ncbi.nlm.nih.gov/sites/entrez?cmd=retrieve&db=gene&list_uids=246647&dopt=full_report	8.1e-09	3.15883
CG2453	---	32272	http://www.ncbi.nlm.nih.gov/sites/entrez?cmd=retrieve&db=gene&list_uids=32272&dopt=full_report	1e-10	1.6097		CG3074(dead man walking)	dead man walking	37537	http://www.ncbi.nlm.nih.gov/sites/entrez?cmd=retrieve&db=gene&list_uids=37537&dopt=full_report	4.7e-13	3.40705
CG2701	transcript II	31261	http://www.ncbi.nlm.nih.gov/sites/entrez?cmd=retrieve&db=gene&list_uids=31261&dopt=full_report	4.1e-11	1.49899		CG31098(---)	---	43057	http://www.ncbi.nlm.nih.gov/sites/entrez?cmd=retrieve&db=gene&list_uids=43057&dopt=full_report	0.000287	1.33316
CG2909	---	31958	http://www.ncbi.nlm.nih.gov/sites/entrez?cmd=retrieve&db=gene&list_uids=31958&dopt=full_report	0	4.55319		CG31142 /// DgriCG31142 /// Dmoj(--- /// --- /// --- /// ---)	--- /// --- /// --- /// ---	251610	http://www.ncbi.nlm.nih.gov/sites/entrez?cmd=retrieve&db=gene&list_uids=251610&dopt=full_report	3.1e-14	1.79432
CG30000	---	35995	http://www.ncbi.nlm.nih.gov/sites/entrez?cmd=retrieve&db=gene&list_uids=35995&dopt=full_report	3.7e-11	1.17789		CG31279(---)	---	318657	http://www.ncbi.nlm.nih.gov/sites/entrez?cmd=retrieve&db=gene&list_uids=318657&dopt=full_report	7e-06	1.97068
CG3004	---	31903	http://www.ncbi.nlm.nih.gov/sites/entrez?cmd=retrieve&db=gene&list_uids=31903&dopt=full_report	7.9e-13	1.58726		CG31370(---)	---	43060	http://www.ncbi.nlm.nih.gov/sites/entrez?cmd=retrieve&db=gene&list_uids=43060&dopt=full_report	0.00036	1.28986
CG3008	---	33693	http://www.ncbi.nlm.nih.gov/sites/entrez?cmd=retrieve&db=gene&list_uids=33693&dopt=full_report	0	3.06878		CG31436(---)	---	318734	http://www.ncbi.nlm.nih.gov/sites/entrez?cmd=retrieve&db=gene&list_uids=318734&dopt=full_report	4.7e-09	2.96858
CG30100 /// CG42372	--- /// ---	246457 /// 7354379	http://www.ncbi.nlm.nih.gov/sites/entrez?cmd=retrieve&db=gene&list_uids=246457 /// 7354379&dopt=full_report	5.1e-10	1.07328		CG31549(---)	---	40689	http://www.ncbi.nlm.nih.gov/sites/entrez?cmd=retrieve&db=gene&list_uids=40689&dopt=full_report	7.5e-12	1.57365
CG3036	---	33695	http://www.ncbi.nlm.nih.gov/sites/entrez?cmd=retrieve&db=gene&list_uids=33695&dopt=full_report	1.1e-11	3.2083		CG31619(---)	---	35424	http://www.ncbi.nlm.nih.gov/sites/entrez?cmd=retrieve&db=gene&list_uids=35424&dopt=full_report	1.3e-07	2.23655
CG30373	---	246573	http://www.ncbi.nlm.nih.gov/sites/entrez?cmd=retrieve&db=gene&list_uids=246573&dopt=full_report	1.3e-09	1.23872		CG31633(---)	---	33931	http://www.ncbi.nlm.nih.gov/sites/entrez?cmd=retrieve&db=gene&list_uids=33931&dopt=full_report	7.4e-11	2.55093
CG30389	---	37410	http://www.ncbi.nlm.nih.gov/sites/entrez?cmd=retrieve&db=gene&list_uids=37410&dopt=full_report	2.3e-07	1.1469		CG3168(---)	---	31612	http://www.ncbi.nlm.nih.gov/sites/entrez?cmd=retrieve&db=gene&list_uids=31612&dopt=full_report	0.000984	1.16308
CG30488	---	246647	http://www.ncbi.nlm.nih.gov/sites/entrez?cmd=retrieve&db=gene&list_uids=246647&dopt=full_report	2.5e-08	2.90413		CG31682(---)	---	318883	http://www.ncbi.nlm.nih.gov/sites/entrez?cmd=retrieve&db=gene&list_uids=318883&dopt=full_report	6.4e-09	3.2016
CG3074	dead man walking	37537	http://www.ncbi.nlm.nih.gov/sites/entrez?cmd=retrieve&db=gene&list_uids=37537&dopt=full_report	6.8e-08	1.62086		CG31686(---)	---	318885	http://www.ncbi.nlm.nih.gov/sites/entrez?cmd=retrieve&db=gene&list_uids=318885&dopt=full_report	6.6e-12	3.42061
CG31436	---	318734	http://www.ncbi.nlm.nih.gov/sites/entrez?cmd=retrieve&db=gene&list_uids=318734&dopt=full_report	1e-06	1.50964		CG31694(---)	---	33489	http://www.ncbi.nlm.nih.gov/sites/entrez?cmd=retrieve&db=gene&list_uids=33489&dopt=full_report	7.7e-09	1.07307
CG31534	---	40585	http://www.ncbi.nlm.nih.gov/sites/entrez?cmd=retrieve&db=gene&list_uids=40585&dopt=full_report	4.5e-08	1.21793		CG31705(---)	---	34577	http://www.ncbi.nlm.nih.gov/sites/entrez?cmd=retrieve&db=gene&list_uids=34577&dopt=full_report	6e-06	1.08849
CG31549	---	40689	http://www.ncbi.nlm.nih.gov/sites/entrez?cmd=retrieve&db=gene&list_uids=40689&dopt=full_report	4.8e-14	1.7588		CG31728(---)	---	34731	http://www.ncbi.nlm.nih.gov/sites/entrez?cmd=retrieve&db=gene&list_uids=34731&dopt=full_report	7.2e-08	2.30737
CG31633	---	33931	http://www.ncbi.nlm.nih.gov/sites/entrez?cmd=retrieve&db=gene&list_uids=33931&dopt=full_report	3.9e-08	1.78255		CG31793(---)	---	326161	http://www.ncbi.nlm.nih.gov/sites/entrez?cmd=retrieve&db=gene&list_uids=326161&dopt=full_report	4.6e-10	2.08969
CG31686	---	318885	http://www.ncbi.nlm.nih.gov/sites/entrez?cmd=retrieve&db=gene&list_uids=318885&dopt=full_report	0.000101	1.94434		CG31864 /// escl(--- /// esc-like)	--- /// esc-like	318990 /// 34611	http://www.ncbi.nlm.nih.gov/sites/entrez?cmd=retrieve&db=gene&list_uids=318990 /// 34611&dopt=full_report	5.1e-14	2.34885
CG31694	---	33489	http://www.ncbi.nlm.nih.gov/sites/entrez?cmd=retrieve&db=gene&list_uids=33489&dopt=full_report	2.4e-12	1.41742		CG31918(---)	---	326172	http://www.ncbi.nlm.nih.gov/sites/entrez?cmd=retrieve&db=gene&list_uids=326172&dopt=full_report	5.4e-08	1.49361
CG31789	---	318943	http://www.ncbi.nlm.nih.gov/sites/entrez?cmd=retrieve&db=gene&list_uids=318943&dopt=full_report	2.4e-08	6.04108		CG31953 /// gkt(--- /// glaikit)	--- /// glaikit	261611 /// 33530	http://www.ncbi.nlm.nih.gov/sites/entrez?cmd=retrieve&db=gene&list_uids=261611 /// 33530&dopt=full_report	1.5e-08	1.2689
CG31793	---	326161	http://www.ncbi.nlm.nih.gov/sites/entrez?cmd=retrieve&db=gene&list_uids=326161&dopt=full_report	3e-11	2.01335		CG31955(---)	---	319045	http://www.ncbi.nlm.nih.gov/sites/entrez?cmd=retrieve&db=gene&list_uids=319045&dopt=full_report	1e-05	1.41066
CG31864 /// escl	--- /// esc-like	318990 /// 34611	http://www.ncbi.nlm.nih.gov/sites/entrez?cmd=retrieve&db=gene&list_uids=318990 /// 34611&dopt=full_report	0	2.57048		CG32021(---)	---	317825	http://www.ncbi.nlm.nih.gov/sites/entrez?cmd=retrieve&db=gene&list_uids=317825&dopt=full_report	0.0008	1.62383
CG31918	---	326172	http://www.ncbi.nlm.nih.gov/sites/entrez?cmd=retrieve&db=gene&list_uids=326172&dopt=full_report	2.8e-10	1.2675		CG32066(CG6487)	CG6487	39206	http://www.ncbi.nlm.nih.gov/sites/entrez?cmd=retrieve&db=gene&list_uids=39206&dopt=full_report	9.6e-12	1.44003
CG31919 /// CG33995	--- /// ---	326173 /// 3885607	http://www.ncbi.nlm.nih.gov/sites/entrez?cmd=retrieve&db=gene&list_uids=326173 /// 3885607&dopt=full_report	1.2e-12	1.25851		CG32160(---)	---	317889	http://www.ncbi.nlm.nih.gov/sites/entrez?cmd=retrieve&db=gene&list_uids=317889&dopt=full_report	0.000901	1.38064
CG31953 /// gkt	--- /// glaikit	261611 /// 33530	http://www.ncbi.nlm.nih.gov/sites/entrez?cmd=retrieve&db=gene&list_uids=261611 /// 33530&dopt=full_report	7.8e-09	1.17695		CG32204(---)	---	317913	http://www.ncbi.nlm.nih.gov/sites/entrez?cmd=retrieve&db=gene&list_uids=317913&dopt=full_report	1.8e-10	4.50297
CG32204	---	317913	http://www.ncbi.nlm.nih.gov/sites/entrez?cmd=retrieve&db=gene&list_uids=317913&dopt=full_report	3.9e-07	3.1444		CG32207(---)	---	317915	http://www.ncbi.nlm.nih.gov/sites/entrez?cmd=retrieve&db=gene&list_uids=317915&dopt=full_report	7.9e-08	1.08236
CG32369	---	38873	http://www.ncbi.nlm.nih.gov/sites/entrez?cmd=retrieve&db=gene&list_uids=38873&dopt=full_report	2.2e-10	1.72081		CG32369(---)	---	38873	http://www.ncbi.nlm.nih.gov/sites/entrez?cmd=retrieve&db=gene&list_uids=38873&dopt=full_report	1.4e-05	1.20934
CG32549	---	32822	http://www.ncbi.nlm.nih.gov/sites/entrez?cmd=retrieve&db=gene&list_uids=32822&dopt=full_report	8.2e-11	2.70254		CG3244(---)	---	33678	http://www.ncbi.nlm.nih.gov/sites/entrez?cmd=retrieve&db=gene&list_uids=33678&dopt=full_report	4e-06	1.69601
CG32625	---	318128	http://www.ncbi.nlm.nih.gov/sites/entrez?cmd=retrieve&db=gene&list_uids=318128&dopt=full_report	2.8e-09	3.02356		CG32549(---)	---	32822	http://www.ncbi.nlm.nih.gov/sites/entrez?cmd=retrieve&db=gene&list_uids=32822&dopt=full_report	6.2e-14	3.56148
CG32640 /// CG32641	--- /// ---	318135 /// 318136	http://www.ncbi.nlm.nih.gov/sites/entrez?cmd=retrieve&db=gene&list_uids=318135 /// 318136&dopt=full_report	4e-13	1.24348		CG32625(---)	---	318128	http://www.ncbi.nlm.nih.gov/sites/entrez?cmd=retrieve&db=gene&list_uids=318128&dopt=full_report	1.8e-14	6.74329
CG32649	---	32239	http://www.ncbi.nlm.nih.gov/sites/entrez?cmd=retrieve&db=gene&list_uids=32239&dopt=full_report	4.8e-07	1.654		CG32640 /// CG32641(--- /// ---)	--- /// ---	318135 /// 318136	http://www.ncbi.nlm.nih.gov/sites/entrez?cmd=retrieve&db=gene&list_uids=318135 /// 318136&dopt=full_report	7.7e-13	1.45639
CG32756	---	318193	http://www.ncbi.nlm.nih.gov/sites/entrez?cmd=retrieve&db=gene&list_uids=318193&dopt=full_report	2e-09	1.01433		CG32649(---)	---	32239	http://www.ncbi.nlm.nih.gov/sites/entrez?cmd=retrieve&db=gene&list_uids=32239&dopt=full_report	0.000614	1.38588
CG33057	---	318833	http://www.ncbi.nlm.nih.gov/sites/entrez?cmd=retrieve&db=gene&list_uids=318833&dopt=full_report	1.8e-10	1.05849		CG33057 /// mkg-p(--- /// monkey-king)	--- /// monkey-king	318833 /// 38955	http://www.ncbi.nlm.nih.gov/sites/entrez?cmd=retrieve&db=gene&list_uids=318833 /// 38955&dopt=full_report	9.2e-07	1.08456
CG33057 /// mkg-p	--- /// monkey-king	318833 /// 38955	http://www.ncbi.nlm.nih.gov/sites/entrez?cmd=retrieve&db=gene&list_uids=318833 /// 38955&dopt=full_report	1.3e-08	1.34171		CG33158(---)	---	39834	http://www.ncbi.nlm.nih.gov/sites/entrez?cmd=retrieve&db=gene&list_uids=39834&dopt=full_report	1.2e-11	1.68848
CG33107 /// Dph5	--- /// Diphthamide methyltransferase	326256 /// 42663	http://www.ncbi.nlm.nih.gov/sites/entrez?cmd=retrieve&db=gene&list_uids=326256 /// 42663&dopt=full_report	4.6e-05	1.19861		CG33469(---)	---	2768832	http://www.ncbi.nlm.nih.gov/sites/entrez?cmd=retrieve&db=gene&list_uids=2768832&dopt=full_report	4.1e-09	3.02705
CG33158	---	39834	http://www.ncbi.nlm.nih.gov/sites/entrez?cmd=retrieve&db=gene&list_uids=39834&dopt=full_report	2.4e-11	1.46399		CG3347(---)	---	33538	http://www.ncbi.nlm.nih.gov/sites/entrez?cmd=retrieve&db=gene&list_uids=33538&dopt=full_report	1e-13	4.19817
CG33494	---	2768686	http://www.ncbi.nlm.nih.gov/sites/entrez?cmd=retrieve&db=gene&list_uids=2768686&dopt=full_report	1.4e-05	2.12815		CG33494(---)	---	2768686	http://www.ncbi.nlm.nih.gov/sites/entrez?cmd=retrieve&db=gene&list_uids=2768686&dopt=full_report	0.00029	2.18322
CG3376	---	37884	http://www.ncbi.nlm.nih.gov/sites/entrez?cmd=retrieve&db=gene&list_uids=37884&dopt=full_report	5.4e-12	1.69666		CG34002(---)	---	3885644	http://www.ncbi.nlm.nih.gov/sites/entrez?cmd=retrieve&db=gene&list_uids=3885644&dopt=full_report	3.3e-08	2.82835
CG33978	---	3885646	http://www.ncbi.nlm.nih.gov/sites/entrez?cmd=retrieve&db=gene&list_uids=3885646&dopt=full_report	5.4e-07	1.18518		CG34134(---)	---	4379889	http://www.ncbi.nlm.nih.gov/sites/entrez?cmd=retrieve&db=gene&list_uids=4379889&dopt=full_report	5.8e-08	1.50774
CG34002	---	3885644	http://www.ncbi.nlm.nih.gov/sites/entrez?cmd=retrieve&db=gene&list_uids=3885644&dopt=full_report	3.2e-08	2.32255		CG34164 /// RpL7-like(--- /// Ribosomal protein L7-like)	--- /// Ribosomal protein L7-like	34625 /// 5740394	http://www.ncbi.nlm.nih.gov/sites/entrez?cmd=retrieve&db=gene&list_uids=34625 /// 5740394&dopt=full_report	2e-06	2.59501
CG34134	---	4379889	http://www.ncbi.nlm.nih.gov/sites/entrez?cmd=retrieve&db=gene&list_uids=4379889&dopt=full_report	5e-06	1.28093		CG34165(---)	---	5740685	http://www.ncbi.nlm.nih.gov/sites/entrez?cmd=retrieve&db=gene&list_uids=5740685&dopt=full_report	2.9e-11	3.47767
CG34246	---	5740624	http://www.ncbi.nlm.nih.gov/sites/entrez?cmd=retrieve&db=gene&list_uids=5740624&dopt=full_report	0.000436	1.09451		CG34228(---)	---	5740377	http://www.ncbi.nlm.nih.gov/sites/entrez?cmd=retrieve&db=gene&list_uids=5740377&dopt=full_report	3.9e-09	1.22475
CG34325	---	32656	http://www.ncbi.nlm.nih.gov/sites/entrez?cmd=retrieve&db=gene&list_uids=32656&dopt=full_report	6e-06	1.0997		CG34325(---)	---	32656	http://www.ncbi.nlm.nih.gov/sites/entrez?cmd=retrieve&db=gene&list_uids=32656&dopt=full_report	9e-05	1.1989
CG34331	---	33011	http://www.ncbi.nlm.nih.gov/sites/entrez?cmd=retrieve&db=gene&list_uids=33011&dopt=full_report	0.000321	1.53084		CG3448(---)	---	39094	http://www.ncbi.nlm.nih.gov/sites/entrez?cmd=retrieve&db=gene&list_uids=39094&dopt=full_report	0	3.47972
CG34360	CG12802	41217	http://www.ncbi.nlm.nih.gov/sites/entrez?cmd=retrieve&db=gene&list_uids=41217&dopt=full_report	3.1e-05	1.55013		CG3609(---)	---	33421	http://www.ncbi.nlm.nih.gov/sites/entrez?cmd=retrieve&db=gene&list_uids=33421&dopt=full_report	1.2e-09	1.32314
CG3448	---	39094	http://www.ncbi.nlm.nih.gov/sites/entrez?cmd=retrieve&db=gene&list_uids=39094&dopt=full_report	0	3.99487		CG3624(Cell adhesion protein)	Cell adhesion protein	37557	http://www.ncbi.nlm.nih.gov/sites/entrez?cmd=retrieve&db=gene&list_uids=37557&dopt=full_report	6.9e-10	1.19695
CG3624	Cell adhesion protein	37557	http://www.ncbi.nlm.nih.gov/sites/entrez?cmd=retrieve&db=gene&list_uids=37557&dopt=full_report	1.1e-14	1.739		CG4096(---)	---	31490	http://www.ncbi.nlm.nih.gov/sites/entrez?cmd=retrieve&db=gene&list_uids=31490&dopt=full_report	5.2e-10	1.43111
CG3714	---	33626	http://www.ncbi.nlm.nih.gov/sites/entrez?cmd=retrieve&db=gene&list_uids=33626&dopt=full_report	5e-06	1.17788		CG41106(---)	---	3355167	http://www.ncbi.nlm.nih.gov/sites/entrez?cmd=retrieve&db=gene&list_uids=3355167&dopt=full_report	2.4e-05	1.6828
CG4096	---	31490	http://www.ncbi.nlm.nih.gov/sites/entrez?cmd=retrieve&db=gene&list_uids=31490&dopt=full_report	3e-08	1.17092		CG4115(---)	---	41499	http://www.ncbi.nlm.nih.gov/sites/entrez?cmd=retrieve&db=gene&list_uids=41499&dopt=full_report	0.000147	1.09208
CG42327	CG14713	41401	http://www.ncbi.nlm.nih.gov/sites/entrez?cmd=retrieve&db=gene&list_uids=41401&dopt=full_report	0.000271	1.0403		CG4210(---)	---	41832	http://www.ncbi.nlm.nih.gov/sites/entrez?cmd=retrieve&db=gene&list_uids=41832&dopt=full_report	4.5e-10	1.41686
CG42365	---	37469	http://www.ncbi.nlm.nih.gov/sites/entrez?cmd=retrieve&db=gene&list_uids=37469&dopt=full_report	7.8e-16	2.98094		CG42256(CG32387)	CG32387	38788	http://www.ncbi.nlm.nih.gov/sites/entrez?cmd=retrieve&db=gene&list_uids=38788&dopt=full_report	0	4.91982
CG42496 /// Ppcdc	--- /// CG30290	246533 /// 8674001	http://www.ncbi.nlm.nih.gov/sites/entrez?cmd=retrieve&db=gene&list_uids=246533 /// 8674001&dopt=full_report	1.4e-09	1.28706		CG42365(---)	---	37469	http://www.ncbi.nlm.nih.gov/sites/entrez?cmd=retrieve&db=gene&list_uids=37469&dopt=full_report	1.8e-10	2.1291
CG42533	CG15819	34030	http://www.ncbi.nlm.nih.gov/sites/entrez?cmd=retrieve&db=gene&list_uids=34030&dopt=full_report	5.9e-09	1.39813		CG42496 /// Ppcdc(--- /// CG30290)	--- /// CG30290	246533 /// 8674001	http://www.ncbi.nlm.nih.gov/sites/entrez?cmd=retrieve&db=gene&list_uids=246533 /// 8674001&dopt=full_report	3.3e-10	1.23258
CG4267	---	33405	http://www.ncbi.nlm.nih.gov/sites/entrez?cmd=retrieve&db=gene&list_uids=33405&dopt=full_report	8.9e-08	2.63824		CG42533(CG15819)	CG15819	34030	http://www.ncbi.nlm.nih.gov/sites/entrez?cmd=retrieve&db=gene&list_uids=34030&dopt=full_report	3.7e-09	1.44611
CG4858	---	40282	http://www.ncbi.nlm.nih.gov/sites/entrez?cmd=retrieve&db=gene&list_uids=40282&dopt=full_report	4e-14	1.54683		CG42540(CG13719)	CG13719	38562	http://www.ncbi.nlm.nih.gov/sites/entrez?cmd=retrieve&db=gene&list_uids=38562&dopt=full_report	0	4.89249
CG4914	---	39597	http://www.ncbi.nlm.nih.gov/sites/entrez?cmd=retrieve&db=gene&list_uids=39597&dopt=full_report	1.1e-16	2.69059		CG42630 /// mtTFB1(--- /// Mitochondrial Transcription Factor B1)	--- /// Mitochondrial Transcription Factor B1	39320 /// 8674019	http://www.ncbi.nlm.nih.gov/sites/entrez?cmd=retrieve&db=gene&list_uids=39320 /// 8674019&dopt=full_report	5.7e-09	1.02936
CG5059	---	40278	http://www.ncbi.nlm.nih.gov/sites/entrez?cmd=retrieve&db=gene&list_uids=40278&dopt=full_report	2e-11	1.02552		CG4267(---)	---	33405	http://www.ncbi.nlm.nih.gov/sites/entrez?cmd=retrieve&db=gene&list_uids=33405&dopt=full_report	5.2e-12	4.26907
CG5205	---	41891	http://www.ncbi.nlm.nih.gov/sites/entrez?cmd=retrieve&db=gene&list_uids=41891&dopt=full_report	0	2.71999		CG4587(---)	---	34921	http://www.ncbi.nlm.nih.gov/sites/entrez?cmd=retrieve&db=gene&list_uids=34921&dopt=full_report	5.9e-15	3.99001
CG5391	---	42611	http://www.ncbi.nlm.nih.gov/sites/entrez?cmd=retrieve&db=gene&list_uids=42611&dopt=full_report	6.1e-09	1.66185		CG4858(---)	---	40282	http://www.ncbi.nlm.nih.gov/sites/entrez?cmd=retrieve&db=gene&list_uids=40282&dopt=full_report	5.9e-12	1.55477
CG5399	---	41900	http://www.ncbi.nlm.nih.gov/sites/entrez?cmd=retrieve&db=gene&list_uids=41900&dopt=full_report	3e-06	5.47902		CG4998(---)	---	39808	http://www.ncbi.nlm.nih.gov/sites/entrez?cmd=retrieve&db=gene&list_uids=39808&dopt=full_report	4e-06	2.21571
CG5604	---	34378	http://www.ncbi.nlm.nih.gov/sites/entrez?cmd=retrieve&db=gene&list_uids=34378&dopt=full_report	6.7e-16	1.90209		CG5059(---)	---	40278	http://www.ncbi.nlm.nih.gov/sites/entrez?cmd=retrieve&db=gene&list_uids=40278&dopt=full_report	6.1e-12	1.25886
CG5664	---	40371	http://www.ncbi.nlm.nih.gov/sites/entrez?cmd=retrieve&db=gene&list_uids=40371&dopt=full_report	4.6e-15	2.19461		CG5205(---)	---	41891	http://www.ncbi.nlm.nih.gov/sites/entrez?cmd=retrieve&db=gene&list_uids=41891&dopt=full_report	2.2e-15	2.25915
CG5800	---	32742	http://www.ncbi.nlm.nih.gov/sites/entrez?cmd=retrieve&db=gene&list_uids=32742&dopt=full_report	2.8e-10	1.20494		CG5535(---)	---	39990	http://www.ncbi.nlm.nih.gov/sites/entrez?cmd=retrieve&db=gene&list_uids=39990&dopt=full_report	6.5e-08	1.63771
CG5931	---	39737	http://www.ncbi.nlm.nih.gov/sites/entrez?cmd=retrieve&db=gene&list_uids=39737&dopt=full_report	3.7e-11	1.02036		CG5604(---)	---	34378	http://www.ncbi.nlm.nih.gov/sites/entrez?cmd=retrieve&db=gene&list_uids=34378&dopt=full_report	4.4e-12	1.71063
CG5953	---	34985	http://www.ncbi.nlm.nih.gov/sites/entrez?cmd=retrieve&db=gene&list_uids=34985&dopt=full_report	3e-12	4.63607		CG5664(---)	---	40371	http://www.ncbi.nlm.nih.gov/sites/entrez?cmd=retrieve&db=gene&list_uids=40371&dopt=full_report	2e-07	1.16246
CG6040	---	42292	http://www.ncbi.nlm.nih.gov/sites/entrez?cmd=retrieve&db=gene&list_uids=42292&dopt=full_report	0	2.42669		CG5800(---)	---	32742	http://www.ncbi.nlm.nih.gov/sites/entrez?cmd=retrieve&db=gene&list_uids=32742&dopt=full_report	8.7e-09	1.34697
CG6066 /// mod(mdg4)	--- /// Modifier67.2	43267 /// 49228	http://www.ncbi.nlm.nih.gov/sites/entrez?cmd=retrieve&db=gene&list_uids=43267 /// 49228&dopt=full_report	2.4e-10	1.27531		CG5953(---)	---	34985	http://www.ncbi.nlm.nih.gov/sites/entrez?cmd=retrieve&db=gene&list_uids=34985&dopt=full_report	3.3e-08	2.95185
CG6071	---	39308	http://www.ncbi.nlm.nih.gov/sites/entrez?cmd=retrieve&db=gene&list_uids=39308&dopt=full_report	8.4e-05	1.49939		CG5955(---)	---	40268	http://www.ncbi.nlm.nih.gov/sites/entrez?cmd=retrieve&db=gene&list_uids=40268&dopt=full_report	2.3e-09	3.15923
CG6171	Anon-becker2	41872	http://www.ncbi.nlm.nih.gov/sites/entrez?cmd=retrieve&db=gene&list_uids=41872&dopt=full_report	1.1e-14	2.10036		CG5973(---)	---	34023	http://www.ncbi.nlm.nih.gov/sites/entrez?cmd=retrieve&db=gene&list_uids=34023&dopt=full_report	0.00033	1.09683
CG6204	---	42877	http://www.ncbi.nlm.nih.gov/sites/entrez?cmd=retrieve&db=gene&list_uids=42877&dopt=full_report	1.2e-08	1.80986		CG6040(---)	---	42292	http://www.ncbi.nlm.nih.gov/sites/entrez?cmd=retrieve&db=gene&list_uids=42292&dopt=full_report	2.6e-11	1.39039
CG6272	---	39243	http://www.ncbi.nlm.nih.gov/sites/entrez?cmd=retrieve&db=gene&list_uids=39243&dopt=full_report	0	2.50591		CG6043(---)	---	34732	http://www.ncbi.nlm.nih.gov/sites/entrez?cmd=retrieve&db=gene&list_uids=34732&dopt=full_report	5.4e-10	3.83835
CG6330	---	43240	http://www.ncbi.nlm.nih.gov/sites/entrez?cmd=retrieve&db=gene&list_uids=43240&dopt=full_report	2.9e-10	2.74812		CG6071(---)	---	39308	http://www.ncbi.nlm.nih.gov/sites/entrez?cmd=retrieve&db=gene&list_uids=39308&dopt=full_report	1.4e-08	2.51331
CG6353	---	42551	http://www.ncbi.nlm.nih.gov/sites/entrez?cmd=retrieve&db=gene&list_uids=42551&dopt=full_report	7.1e-12	3.08161		CG6171(Anon-becker2)	Anon-becker2	41872	http://www.ncbi.nlm.nih.gov/sites/entrez?cmd=retrieve&db=gene&list_uids=41872&dopt=full_report	6.2e-11	1.70023
CG6512	---	39922	http://www.ncbi.nlm.nih.gov/sites/entrez?cmd=retrieve&db=gene&list_uids=39922&dopt=full_report	2.9e-15	1.85814		CG6204(---)	---	42877	http://www.ncbi.nlm.nih.gov/sites/entrez?cmd=retrieve&db=gene&list_uids=42877&dopt=full_report	8.2e-07	1.29466
CG6608	---	41316	http://www.ncbi.nlm.nih.gov/sites/entrez?cmd=retrieve&db=gene&list_uids=41316&dopt=full_report	2.7e-09	1.13716		CG6272(---)	---	39243	http://www.ncbi.nlm.nih.gov/sites/entrez?cmd=retrieve&db=gene&list_uids=39243&dopt=full_report	1.2e-15	2.16064
CG6659	---	32854	http://www.ncbi.nlm.nih.gov/sites/entrez?cmd=retrieve&db=gene&list_uids=32854&dopt=full_report	5.4e-08	1.23149		CG6330(---)	---	43240	http://www.ncbi.nlm.nih.gov/sites/entrez?cmd=retrieve&db=gene&list_uids=43240&dopt=full_report	4.3e-11	2.8467
CG6686	---	34608	http://www.ncbi.nlm.nih.gov/sites/entrez?cmd=retrieve&db=gene&list_uids=34608&dopt=full_report	1.1e-10	1.00188		CG6353(---)	---	42551	http://www.ncbi.nlm.nih.gov/sites/entrez?cmd=retrieve&db=gene&list_uids=42551&dopt=full_report	1.1e-10	3.27518
CG6762	---	32768	http://www.ncbi.nlm.nih.gov/sites/entrez?cmd=retrieve&db=gene&list_uids=32768&dopt=full_report	1.1e-09	2.01163		CG6357(---)	---	36532	http://www.ncbi.nlm.nih.gov/sites/entrez?cmd=retrieve&db=gene&list_uids=36532&dopt=full_report	4.9e-08	2.07058
CG6769	---	32770	http://www.ncbi.nlm.nih.gov/sites/entrez?cmd=retrieve&db=gene&list_uids=32770&dopt=full_report	1.7e-10	1.52749		CG6512(---)	---	39922	http://www.ncbi.nlm.nih.gov/sites/entrez?cmd=retrieve&db=gene&list_uids=39922&dopt=full_report	2.4e-14	1.83357
CG6841	---	40064	http://www.ncbi.nlm.nih.gov/sites/entrez?cmd=retrieve&db=gene&list_uids=40064&dopt=full_report	1.1e-07	1.01081		CG6574(---)	---	41308	http://www.ncbi.nlm.nih.gov/sites/entrez?cmd=retrieve&db=gene&list_uids=41308&dopt=full_report	5.3e-05	1.35724
CG6843	---	40062	http://www.ncbi.nlm.nih.gov/sites/entrez?cmd=retrieve&db=gene&list_uids=40062&dopt=full_report	2e-09	1.18476		CG6739(---)	---	34037	http://www.ncbi.nlm.nih.gov/sites/entrez?cmd=retrieve&db=gene&list_uids=34037&dopt=full_report	6.3e-05	1.01403
CG6876	---	39655	http://www.ncbi.nlm.nih.gov/sites/entrez?cmd=retrieve&db=gene&list_uids=39655&dopt=full_report	4e-14	1.71848		CG6769(---)	---	32770	http://www.ncbi.nlm.nih.gov/sites/entrez?cmd=retrieve&db=gene&list_uids=32770&dopt=full_report	2.3e-08	1.06077
CG6933	---	40214	http://www.ncbi.nlm.nih.gov/sites/entrez?cmd=retrieve&db=gene&list_uids=40214&dopt=full_report	1.9e-05	4.06045		CG6876(---)	---	39655	http://www.ncbi.nlm.nih.gov/sites/entrez?cmd=retrieve&db=gene&list_uids=39655&dopt=full_report	9.3e-11	1.60251
CG7051	---	38020	http://www.ncbi.nlm.nih.gov/sites/entrez?cmd=retrieve&db=gene&list_uids=38020&dopt=full_report	3.3e-16	4.58505		CG7051(---)	---	38020	http://www.ncbi.nlm.nih.gov/sites/entrez?cmd=retrieve&db=gene&list_uids=38020&dopt=full_report	0.000109	1.94815
CG7069	---	42621	http://www.ncbi.nlm.nih.gov/sites/entrez?cmd=retrieve&db=gene&list_uids=42621&dopt=full_report	0.000191	1.79715		CG7054(---)	---	42643	http://www.ncbi.nlm.nih.gov/sites/entrez?cmd=retrieve&db=gene&list_uids=42643&dopt=full_report	2.1e-07	1.13833
CG7130	---	40450	http://www.ncbi.nlm.nih.gov/sites/entrez?cmd=retrieve&db=gene&list_uids=40450&dopt=full_report	2e-12	2.66131		CG7130(---)	---	40450	http://www.ncbi.nlm.nih.gov/sites/entrez?cmd=retrieve&db=gene&list_uids=40450&dopt=full_report	2.3e-11	2.53023
CG7227	---	34088	http://www.ncbi.nlm.nih.gov/sites/entrez?cmd=retrieve&db=gene&list_uids=34088&dopt=full_report	4e-13	3.23214		CG7188(---)	---	38936	http://www.ncbi.nlm.nih.gov/sites/entrez?cmd=retrieve&db=gene&list_uids=38936&dopt=full_report	1.6e-10	1.18309
CG7376	---	38715	http://www.ncbi.nlm.nih.gov/sites/entrez?cmd=retrieve&db=gene&list_uids=38715&dopt=full_report	5.2e-09	1.3435		CG7227(---)	---	34088	http://www.ncbi.nlm.nih.gov/sites/entrez?cmd=retrieve&db=gene&list_uids=34088&dopt=full_report	3.1e-09	3.95826
CG7457	---	38865	http://www.ncbi.nlm.nih.gov/sites/entrez?cmd=retrieve&db=gene&list_uids=38865&dopt=full_report	2.4e-09	1.27372		CG7587(---)	---	42113	http://www.ncbi.nlm.nih.gov/sites/entrez?cmd=retrieve&db=gene&list_uids=42113&dopt=full_report	0.000392	1.67054
CG7587	---	42113	http://www.ncbi.nlm.nih.gov/sites/entrez?cmd=retrieve&db=gene&list_uids=42113&dopt=full_report	0.000641	1.41177		CG7627(---)	---	34148	http://www.ncbi.nlm.nih.gov/sites/entrez?cmd=retrieve&db=gene&list_uids=34148&dopt=full_report	2.4e-10	1.37764
CG7627	---	34148	http://www.ncbi.nlm.nih.gov/sites/entrez?cmd=retrieve&db=gene&list_uids=34148&dopt=full_report	8.2e-13	1.63981		CG7722 /// DsimCG7722(--- /// ---)	--- /// ---	36163	http://www.ncbi.nlm.nih.gov/sites/entrez?cmd=retrieve&db=gene&list_uids=36163&dopt=full_report	6.6e-08	1.53148
CG7632	---	40357	http://www.ncbi.nlm.nih.gov/sites/entrez?cmd=retrieve&db=gene&list_uids=40357&dopt=full_report	8.5e-08	1.3074		CG7816(---)	---	43533	http://www.ncbi.nlm.nih.gov/sites/entrez?cmd=retrieve&db=gene&list_uids=43533&dopt=full_report	2e-06	1.2905
CG7724	---	39918	http://www.ncbi.nlm.nih.gov/sites/entrez?cmd=retrieve&db=gene&list_uids=39918&dopt=full_report	6.8e-05	1.67831		CG7841(---)	---	39672	http://www.ncbi.nlm.nih.gov/sites/entrez?cmd=retrieve&db=gene&list_uids=39672&dopt=full_report	3.6e-07	1.32674
CG7768	---	39573	http://www.ncbi.nlm.nih.gov/sites/entrez?cmd=retrieve&db=gene&list_uids=39573&dopt=full_report	0.000134	1.21562		CG8042(---)	---	38886	http://www.ncbi.nlm.nih.gov/sites/entrez?cmd=retrieve&db=gene&list_uids=38886&dopt=full_report	0.000129	1.08572
CG7810	---	34139	http://www.ncbi.nlm.nih.gov/sites/entrez?cmd=retrieve&db=gene&list_uids=34139&dopt=full_report	6e-06	1.02495		CG8060(---)	---	36824	http://www.ncbi.nlm.nih.gov/sites/entrez?cmd=retrieve&db=gene&list_uids=36824&dopt=full_report	0.000178	1.00004
CG7816	---	43533	http://www.ncbi.nlm.nih.gov/sites/entrez?cmd=retrieve&db=gene&list_uids=43533&dopt=full_report	8.2e-10	1.57662		CG8066(---)	---	41766	http://www.ncbi.nlm.nih.gov/sites/entrez?cmd=retrieve&db=gene&list_uids=41766&dopt=full_report	3.1e-05	1.75359
CG7953	---	34801	http://www.ncbi.nlm.nih.gov/sites/entrez?cmd=retrieve&db=gene&list_uids=34801&dopt=full_report	1.4e-13	7.41499		CG8229(---)	---	35898	http://www.ncbi.nlm.nih.gov/sites/entrez?cmd=retrieve&db=gene&list_uids=35898&dopt=full_report	1.8e-10	1.30902
CG8060	---	36824	http://www.ncbi.nlm.nih.gov/sites/entrez?cmd=retrieve&db=gene&list_uids=36824&dopt=full_report	1e-09	1.69098		CG8303(---)	---	36858	http://www.ncbi.nlm.nih.gov/sites/entrez?cmd=retrieve&db=gene&list_uids=36858&dopt=full_report	3.5e-05	1.88403
CG8116	---	41035	http://www.ncbi.nlm.nih.gov/sites/entrez?cmd=retrieve&db=gene&list_uids=41035&dopt=full_report	1e-10	1.82652		CG8353(---)	---	34123	http://www.ncbi.nlm.nih.gov/sites/entrez?cmd=retrieve&db=gene&list_uids=34123&dopt=full_report	4.7e-05	1.75239
CG8316	---	32739	http://www.ncbi.nlm.nih.gov/sites/entrez?cmd=retrieve&db=gene&list_uids=32739&dopt=full_report	6.9e-07	1.66069		CG8549(---)	---	38749	http://www.ncbi.nlm.nih.gov/sites/entrez?cmd=retrieve&db=gene&list_uids=38749&dopt=full_report	8e-11	1.40299
CG8353	---	34123	http://www.ncbi.nlm.nih.gov/sites/entrez?cmd=retrieve&db=gene&list_uids=34123&dopt=full_report	3.2e-05	1.84533		CG8620(---)	---	50310	http://www.ncbi.nlm.nih.gov/sites/entrez?cmd=retrieve&db=gene&list_uids=50310&dopt=full_report	0	5.53376
CG8549	---	38749	http://www.ncbi.nlm.nih.gov/sites/entrez?cmd=retrieve&db=gene&list_uids=38749&dopt=full_report	6.8e-14	1.59271		CG8654(---)	---	37275	http://www.ncbi.nlm.nih.gov/sites/entrez?cmd=retrieve&db=gene&list_uids=37275&dopt=full_report	4.8e-14	3.41733
CG8620	---	50310	http://www.ncbi.nlm.nih.gov/sites/entrez?cmd=retrieve&db=gene&list_uids=50310&dopt=full_report	5.6e-05	1.96528		CG8798(---)	---	40138	http://www.ncbi.nlm.nih.gov/sites/entrez?cmd=retrieve&db=gene&list_uids=40138&dopt=full_report	1.7e-10	1.63648
CG8629	---	38781	http://www.ncbi.nlm.nih.gov/sites/entrez?cmd=retrieve&db=gene&list_uids=38781&dopt=full_report	5.8e-08	5.56448		CG8800 /// CG8801(--- /// ---)	--- /// ---	35962 /// 35963	http://www.ncbi.nlm.nih.gov/sites/entrez?cmd=retrieve&db=gene&list_uids=35962 /// 35963&dopt=full_report	2.1e-09	2.62744
CG8664 /// sesB	--- /// lethal(1)9Ed	32007 /// 32719	http://www.ncbi.nlm.nih.gov/sites/entrez?cmd=retrieve&db=gene&list_uids=32007 /// 32719&dopt=full_report	1e-12	6.25544		CG9065(Complex IV copper chaperone)	Complex IV copper chaperone	32439	http://www.ncbi.nlm.nih.gov/sites/entrez?cmd=retrieve&db=gene&list_uids=32439&dopt=full_report	2.1e-08	1.03827
CG8798	---	40138	http://www.ncbi.nlm.nih.gov/sites/entrez?cmd=retrieve&db=gene&list_uids=40138&dopt=full_report	2.3e-13	2.14665		CG9192(---)	---	38134	http://www.ncbi.nlm.nih.gov/sites/entrez?cmd=retrieve&db=gene&list_uids=38134&dopt=full_report	1.4e-07	1.50195
CG8997 /// DsimCG8997	--- /// ---	34799	http://www.ncbi.nlm.nih.gov/sites/entrez?cmd=retrieve&db=gene&list_uids=34799&dopt=full_report	6.6e-14	7.745		CG9287(---)	---	34194	http://www.ncbi.nlm.nih.gov/sites/entrez?cmd=retrieve&db=gene&list_uids=34194&dopt=full_report	3.7e-15	4.80964
CG9065	Complex IV copper chaperone	32439	http://www.ncbi.nlm.nih.gov/sites/entrez?cmd=retrieve&db=gene&list_uids=32439&dopt=full_report	1.7e-13	1.50932		CG9297(---)	---	41688	http://www.ncbi.nlm.nih.gov/sites/entrez?cmd=retrieve&db=gene&list_uids=41688&dopt=full_report	0.000237	1.58386
CG9248	---	35384	http://www.ncbi.nlm.nih.gov/sites/entrez?cmd=retrieve&db=gene&list_uids=35384&dopt=full_report	4.9e-10	1.07237		CG9336(---)	---	35355	http://www.ncbi.nlm.nih.gov/sites/entrez?cmd=retrieve&db=gene&list_uids=35355&dopt=full_report	4e-06	1.22767
CG9287	---	34194	http://www.ncbi.nlm.nih.gov/sites/entrez?cmd=retrieve&db=gene&list_uids=34194&dopt=full_report	3.7e-14	3.23587		CG9411(---)	---	32392	http://www.ncbi.nlm.nih.gov/sites/entrez?cmd=retrieve&db=gene&list_uids=32392&dopt=full_report	1.2e-08	3.60123
CG9411	---	32392	http://www.ncbi.nlm.nih.gov/sites/entrez?cmd=retrieve&db=gene&list_uids=32392&dopt=full_report	1.7e-05	1.77711		CG9646(---)	---	36918	http://www.ncbi.nlm.nih.gov/sites/entrez?cmd=retrieve&db=gene&list_uids=36918&dopt=full_report	1e-06	1.23359
CG9646	---	36918	http://www.ncbi.nlm.nih.gov/sites/entrez?cmd=retrieve&db=gene&list_uids=36918&dopt=full_report	3.2e-10	1.52718		CG9689(---)	---	31922	http://www.ncbi.nlm.nih.gov/sites/entrez?cmd=retrieve&db=gene&list_uids=31922&dopt=full_report	3.8e-11	1.91158
CG9813	---	41644	http://www.ncbi.nlm.nih.gov/sites/entrez?cmd=retrieve&db=gene&list_uids=41644&dopt=full_report	3.5e-13	3.11612		CG9813(---)	---	41644	http://www.ncbi.nlm.nih.gov/sites/entrez?cmd=retrieve&db=gene&list_uids=41644&dopt=full_report	1.9e-11	4.24321
CG9836	---	41059	http://www.ncbi.nlm.nih.gov/sites/entrez?cmd=retrieve&db=gene&list_uids=41059&dopt=full_report	4.8e-15	1.64461		CG9815(---)	---	37710	http://www.ncbi.nlm.nih.gov/sites/entrez?cmd=retrieve&db=gene&list_uids=37710&dopt=full_report	0.000405	1.57574
CG9917	---	32596	http://www.ncbi.nlm.nih.gov/sites/entrez?cmd=retrieve&db=gene&list_uids=32596&dopt=full_report	5.6e-11	1.13977		CG9836(---)	---	41059	http://www.ncbi.nlm.nih.gov/sites/entrez?cmd=retrieve&db=gene&list_uids=41059&dopt=full_report	5e-13	1.89874
CG9945	---	37329	http://www.ncbi.nlm.nih.gov/sites/entrez?cmd=retrieve&db=gene&list_uids=37329&dopt=full_report	4e-12	1.82979		CG9945(---)	---	37329	http://www.ncbi.nlm.nih.gov/sites/entrez?cmd=retrieve&db=gene&list_uids=37329&dopt=full_report	8e-09	1.21699
CG9987	---	35220	http://www.ncbi.nlm.nih.gov/sites/entrez?cmd=retrieve&db=gene&list_uids=35220&dopt=full_report	8.8e-15	1.99199		CG9987(---)	---	35220	http://www.ncbi.nlm.nih.gov/sites/entrez?cmd=retrieve&db=gene&list_uids=35220&dopt=full_report	1.7e-13	1.85685
CHKov1	CHKov1	43067	http://www.ncbi.nlm.nih.gov/sites/entrez?cmd=retrieve&db=gene&list_uids=43067&dopt=full_report	2e-10	3.22962		CheA29a(CheA29a)	CheA29a	246659	http://www.ncbi.nlm.nih.gov/sites/entrez?cmd=retrieve&db=gene&list_uids=246659&dopt=full_report	9.6e-05	1.88685
CHKov2	CHKov2	43068	http://www.ncbi.nlm.nih.gov/sites/entrez?cmd=retrieve&db=gene&list_uids=43068&dopt=full_report	8.7e-15	4.05203		chinmo(Chronologically inappropriate morphogenesis)	Chronologically inappropriate morphogenesis	33343	http://www.ncbi.nlm.nih.gov/sites/entrez?cmd=retrieve&db=gene&list_uids=33343&dopt=full_report	2.2e-09	1.78356
Chrac-14 /// mus201	Chrac-14 /// mutagen-sensitive 201	3772069 /// 3772329	http://www.ncbi.nlm.nih.gov/sites/entrez?cmd=retrieve&db=gene&list_uids=3772069 /// 3772329&dopt=full_report	1.6e-12	1.99819		CHKov1(CHKov1)	CHKov1	43067	http://www.ncbi.nlm.nih.gov/sites/entrez?cmd=retrieve&db=gene&list_uids=43067&dopt=full_report	2.9e-13	5.51415
Clbn	Caliban	43018	http://www.ncbi.nlm.nih.gov/sites/entrez?cmd=retrieve&db=gene&list_uids=43018&dopt=full_report	2.3e-14	1.8519		CHKov2(CHKov2)	CHKov2	43068	http://www.ncbi.nlm.nih.gov/sites/entrez?cmd=retrieve&db=gene&list_uids=43068&dopt=full_report	2.5e-14	4.46564
clt	JHE-related	117300	http://www.ncbi.nlm.nih.gov/sites/entrez?cmd=retrieve&db=gene&list_uids=117300&dopt=full_report	2.2e-09	1.46927		Chrac-14 /// mus201(Chrac-14 /// mutagen-sensitive 201)	Chrac-14 /// mutagen-sensitive 201	3772069 /// 3772329	http://www.ncbi.nlm.nih.gov/sites/entrez?cmd=retrieve&db=gene&list_uids=3772069 /// 3772329&dopt=full_report	4.8e-09	1.83516
cnn	oblivious	36491	http://www.ncbi.nlm.nih.gov/sites/entrez?cmd=retrieve&db=gene&list_uids=36491&dopt=full_report	6.3e-07	1.01902		Cht6(CG2989)	CG2989	31935	http://www.ncbi.nlm.nih.gov/sites/entrez?cmd=retrieve&db=gene&list_uids=31935&dopt=full_report	2.4e-07	1.2463
conv	convoluted	36588	http://www.ncbi.nlm.nih.gov/sites/entrez?cmd=retrieve&db=gene&list_uids=36588&dopt=full_report	5.6e-11	1.40106		Clbn(Caliban)	Caliban	43018	http://www.ncbi.nlm.nih.gov/sites/entrez?cmd=retrieve&db=gene&list_uids=43018&dopt=full_report	1.5e-12	1.60132
Corp	Companion of reaper	31764	http://www.ncbi.nlm.nih.gov/sites/entrez?cmd=retrieve&db=gene&list_uids=31764&dopt=full_report	0	6.16487		clt(JHE-related)	JHE-related	117300	http://www.ncbi.nlm.nih.gov/sites/entrez?cmd=retrieve&db=gene&list_uids=117300&dopt=full_report	4.6e-07	1.41803
Cyp18a1	Cytochrome P450 17C	32858	http://www.ncbi.nlm.nih.gov/sites/entrez?cmd=retrieve&db=gene&list_uids=32858&dopt=full_report	4.4e-08	2.3189		Corp(Companion of reaper)	Companion of reaper	31764	http://www.ncbi.nlm.nih.gov/sites/entrez?cmd=retrieve&db=gene&list_uids=31764&dopt=full_report	1.1e-15	5.00124
Cyp6d2	Cyp6d2	37594	http://www.ncbi.nlm.nih.gov/sites/entrez?cmd=retrieve&db=gene&list_uids=37594&dopt=full_report	3.2e-05	1.84343		Cpr47Eb(CG13224)	CG13224	36189	http://www.ncbi.nlm.nih.gov/sites/entrez?cmd=retrieve&db=gene&list_uids=36189&dopt=full_report	2.9e-05	1.63594
Cyp6d4	Cyp6d4	42682	http://www.ncbi.nlm.nih.gov/sites/entrez?cmd=retrieve&db=gene&list_uids=42682&dopt=full_report	1e-08	2.53135		cuff(cutoff)	cutoff	36269	http://www.ncbi.nlm.nih.gov/sites/entrez?cmd=retrieve&db=gene&list_uids=36269&dopt=full_report	0.000184	1.34474
Cyp9f2	Cyp9f2	41520	http://www.ncbi.nlm.nih.gov/sites/entrez?cmd=retrieve&db=gene&list_uids=41520&dopt=full_report	4.1e-10	2.66555		Cyp18a1(Cytochrome P450 17C)	Cytochrome P450 17C	32858	http://www.ncbi.nlm.nih.gov/sites/entrez?cmd=retrieve&db=gene&list_uids=32858&dopt=full_report	2.2e-07	2.69197
Cyp9f3Psi	Cyp9f3Psi	3772405	http://www.ncbi.nlm.nih.gov/sites/entrez?cmd=retrieve&db=gene&list_uids=3772405&dopt=full_report	1.2e-11	3.2447		Cyp6d2(Cyp6d2)	Cyp6d2	37594	http://www.ncbi.nlm.nih.gov/sites/entrez?cmd=retrieve&db=gene&list_uids=37594&dopt=full_report	7e-15	5.85956
DAAM	Dishevelled Associated Activator of Morphogenesis	31075	http://www.ncbi.nlm.nih.gov/sites/entrez?cmd=retrieve&db=gene&list_uids=31075&dopt=full_report	1.1e-08	1.16578		Cyp6d4(Cyp6d4)	Cyp6d4	42682	http://www.ncbi.nlm.nih.gov/sites/entrez?cmd=retrieve&db=gene&list_uids=42682&dopt=full_report	2e-06	2.54214
dally	division abnormally delayed	39013	http://www.ncbi.nlm.nih.gov/sites/entrez?cmd=retrieve&db=gene&list_uids=39013&dopt=full_report	1.6e-13	1.15525		Cyp9f2(Cyp9f2)	Cyp9f2	41520	http://www.ncbi.nlm.nih.gov/sites/entrez?cmd=retrieve&db=gene&list_uids=41520&dopt=full_report	0.000156	1.5173
danr	Distal antenna related	43020	http://www.ncbi.nlm.nih.gov/sites/entrez?cmd=retrieve&db=gene&list_uids=43020&dopt=full_report	9e-10	3.14107		Cyp9f3Psi(Cyp9f3Psi)	Cyp9f3Psi	3772405	http://www.ncbi.nlm.nih.gov/sites/entrez?cmd=retrieve&db=gene&list_uids=3772405&dopt=full_report	7.8e-13	3.49404
Dgp-1	Dgp-1	37080	http://www.ncbi.nlm.nih.gov/sites/entrez?cmd=retrieve&db=gene&list_uids=37080&dopt=full_report	1.6e-14	1.8763		Dgp-1(Dgp-1)	Dgp-1	37080	http://www.ncbi.nlm.nih.gov/sites/entrez?cmd=retrieve&db=gene&list_uids=37080&dopt=full_report	1.8e-13	1.77953
dgt2	dim gamma-tubulin 2	34610	http://www.ncbi.nlm.nih.gov/sites/entrez?cmd=retrieve&db=gene&list_uids=34610&dopt=full_report	4.2e-13	1.4405		dgt2(dim gamma-tubulin 2)	dim gamma-tubulin 2	34610	http://www.ncbi.nlm.nih.gov/sites/entrez?cmd=retrieve&db=gene&list_uids=34610&dopt=full_report	1e-07	1.14867
dlg1	Discslarge	32083	http://www.ncbi.nlm.nih.gov/sites/entrez?cmd=retrieve&db=gene&list_uids=32083&dopt=full_report	1.7e-14	1.9035		dlg1(Discslarge)	Discslarge	32083	http://www.ncbi.nlm.nih.gov/sites/entrez?cmd=retrieve&db=gene&list_uids=32083&dopt=full_report	5.7e-13	1.85812
dlp	Dally-like	39596	http://www.ncbi.nlm.nih.gov/sites/entrez?cmd=retrieve&db=gene&list_uids=39596&dopt=full_report	3.9e-12	1.33582		dlp(Dally-like)	Dally-like	39596	http://www.ncbi.nlm.nih.gov/sites/entrez?cmd=retrieve&db=gene&list_uids=39596&dopt=full_report	4.1e-09	1.10997
DNApol-eta	DNApol-eta	40438	http://www.ncbi.nlm.nih.gov/sites/entrez?cmd=retrieve&db=gene&list_uids=40438&dopt=full_report	4e-12	1.73128		eap(Ebony Activating Protein)	Ebony Activating Protein	317852	http://www.ncbi.nlm.nih.gov/sites/entrez?cmd=retrieve&db=gene&list_uids=317852&dopt=full_report	1.8e-05	1.05731
eap	Ebony Activating Protein	317852	http://www.ncbi.nlm.nih.gov/sites/entrez?cmd=retrieve&db=gene&list_uids=317852&dopt=full_report	3.4e-05	1.17648		EfTuM(Elongation factor Tu mitochondrial)	Elongation factor Tu mitochondrial	44438	http://www.ncbi.nlm.nih.gov/sites/entrez?cmd=retrieve&db=gene&list_uids=44438&dopt=full_report	8.4e-10	1.05847
egr	Eiger	36054	http://www.ncbi.nlm.nih.gov/sites/entrez?cmd=retrieve&db=gene&list_uids=36054&dopt=full_report	0	5.75676		egr(Eiger)	Eiger	36054	http://www.ncbi.nlm.nih.gov/sites/entrez?cmd=retrieve&db=gene&list_uids=36054&dopt=full_report	3e-13	3.74601
eIF6	eIF6	37776	http://www.ncbi.nlm.nih.gov/sites/entrez?cmd=retrieve&db=gene&list_uids=37776&dopt=full_report	1.2e-13	1.5407		eIF6(eIF6)	eIF6	37776	http://www.ncbi.nlm.nih.gov/sites/entrez?cmd=retrieve&db=gene&list_uids=37776&dopt=full_report	1.6e-11	1.45498
escl	esc-like	34611	http://www.ncbi.nlm.nih.gov/sites/entrez?cmd=retrieve&db=gene&list_uids=34611&dopt=full_report	1e-15	2.14139		EloA(Elongin A)	Elongin A	42749	http://www.ncbi.nlm.nih.gov/sites/entrez?cmd=retrieve&db=gene&list_uids=42749&dopt=full_report	1.3e-05	1.04194
fray	Ste20-like protein kinase	44233	http://www.ncbi.nlm.nih.gov/sites/entrez?cmd=retrieve&db=gene&list_uids=44233&dopt=full_report	1.8e-10	1.14004		escl(esc-like)	esc-like	34611	http://www.ncbi.nlm.nih.gov/sites/entrez?cmd=retrieve&db=gene&list_uids=34611&dopt=full_report	1.5e-12	2.04017
Gadd45	Gadd45	35646	http://www.ncbi.nlm.nih.gov/sites/entrez?cmd=retrieve&db=gene&list_uids=35646&dopt=full_report	4.4e-16	4.59436		Ets21C(Ets at 21C)	Ets at 21C	33229	http://www.ncbi.nlm.nih.gov/sites/entrez?cmd=retrieve&db=gene&list_uids=33229&dopt=full_report	0.000277	1.41667
Gclc	Glutamate-cysteine ligase catalytic subunit	53581	http://www.ncbi.nlm.nih.gov/sites/entrez?cmd=retrieve&db=gene&list_uids=53581&dopt=full_report	5e-15	2.84107		Fer2LCH(Ferritin)	Ferritin	44965	http://www.ncbi.nlm.nih.gov/sites/entrez?cmd=retrieve&db=gene&list_uids=44965&dopt=full_report	6.9e-08	1.00338
Gcn2	Gcn2	43709	http://www.ncbi.nlm.nih.gov/sites/entrez?cmd=retrieve&db=gene&list_uids=43709&dopt=full_report	2e-10	1.10394		ftz-f1(Ftz interacting protein 1)	Ftz interacting protein 1	40045	http://www.ncbi.nlm.nih.gov/sites/entrez?cmd=retrieve&db=gene&list_uids=40045&dopt=full_report	7.5e-07	1.0172
Glt	glutactin	34193	http://www.ncbi.nlm.nih.gov/sites/entrez?cmd=retrieve&db=gene&list_uids=34193&dopt=full_report	5.5e-05	1.1604		G9a(histone methyltransferase)	histone methyltransferase	30971	http://www.ncbi.nlm.nih.gov/sites/entrez?cmd=retrieve&db=gene&list_uids=30971&dopt=full_report	5.3e-09	1.21326
Gr33a	Gustatory receptor 33a	34641	http://www.ncbi.nlm.nih.gov/sites/entrez?cmd=retrieve&db=gene&list_uids=34641&dopt=full_report	0.000137	1.39219		GABA-B-R2(metabotropic GABA-B receptor subtype 2)	metabotropic GABA-B receptor subtype 2	42561	http://www.ncbi.nlm.nih.gov/sites/entrez?cmd=retrieve&db=gene&list_uids=42561&dopt=full_report	0.0002	1.54708
GstD4	Glutathione S transferase D4	48337	http://www.ncbi.nlm.nih.gov/sites/entrez?cmd=retrieve&db=gene&list_uids=48337&dopt=full_report	0.000602	1.25959		Gadd45(Gadd45)	Gadd45	35646	http://www.ncbi.nlm.nih.gov/sites/entrez?cmd=retrieve&db=gene&list_uids=35646&dopt=full_report	1e-10	3.02605
GstE3	Glutathione S transferase E3	37108	http://www.ncbi.nlm.nih.gov/sites/entrez?cmd=retrieve&db=gene&list_uids=37108&dopt=full_report	2.6e-14	3.61103		Gclc(Glutamate-cysteine ligase catalytic subunit)	Glutamate-cysteine ligase catalytic subunit	53581	http://www.ncbi.nlm.nih.gov/sites/entrez?cmd=retrieve&db=gene&list_uids=53581&dopt=full_report	5.6e-12	1.8777
GstE5	Glutathione S transferase E5	37110	http://www.ncbi.nlm.nih.gov/sites/entrez?cmd=retrieve&db=gene&list_uids=37110&dopt=full_report	8.5e-10	2.51652		Gcn2(Gcn2)	Gcn2	43709	http://www.ncbi.nlm.nih.gov/sites/entrez?cmd=retrieve&db=gene&list_uids=43709&dopt=full_report	9.8e-09	1.15739
GstE6	Glutathione S transferase E6	37111	http://www.ncbi.nlm.nih.gov/sites/entrez?cmd=retrieve&db=gene&list_uids=37111&dopt=full_report	3.3e-16	3.54026		gkt(glaikit)	glaikit	33530	http://www.ncbi.nlm.nih.gov/sites/entrez?cmd=retrieve&db=gene&list_uids=33530&dopt=full_report	6e-06	1.44075
GstE7	Glutathione S transferase E7	37112	http://www.ncbi.nlm.nih.gov/sites/entrez?cmd=retrieve&db=gene&list_uids=37112&dopt=full_report	1.3e-09	2.95212		glob1(Hemoglobin)	Hemoglobin	41930	http://www.ncbi.nlm.nih.gov/sites/entrez?cmd=retrieve&db=gene&list_uids=41930&dopt=full_report	7.6e-08	1.60714
HBS1	HBS1	117365	http://www.ncbi.nlm.nih.gov/sites/entrez?cmd=retrieve&db=gene&list_uids=117365&dopt=full_report	1.5e-14	1.70937		gogo(golden goal)	golden goal	40225	http://www.ncbi.nlm.nih.gov/sites/entrez?cmd=retrieve&db=gene&list_uids=40225&dopt=full_report	0.000256	1.75752
Hip14	htt-interacting protein 14	39747	http://www.ncbi.nlm.nih.gov/sites/entrez?cmd=retrieve&db=gene&list_uids=39747&dopt=full_report	1.5e-10	1.72533		Gr33a(Gustatory receptor 33a)	Gustatory receptor 33a	34641	http://www.ncbi.nlm.nih.gov/sites/entrez?cmd=retrieve&db=gene&list_uids=34641&dopt=full_report	0	6.02542
ImpL3	lactic DH	45880	http://www.ncbi.nlm.nih.gov/sites/entrez?cmd=retrieve&db=gene&list_uids=45880&dopt=full_report	8.8e-11	2.03418		Gr94a(Gustatory receptor 94a)	Gustatory receptor 94a	117339	http://www.ncbi.nlm.nih.gov/sites/entrez?cmd=retrieve&db=gene&list_uids=117339&dopt=full_report	2.8e-05	1.68202
insc	Inscutable	37355	http://www.ncbi.nlm.nih.gov/sites/entrez?cmd=retrieve&db=gene&list_uids=37355&dopt=full_report	5.4e-10	2.66981		GstD3(Glutathione S transferase D3)	Glutathione S transferase D3	48336	http://www.ncbi.nlm.nih.gov/sites/entrez?cmd=retrieve&db=gene&list_uids=48336&dopt=full_report	2.5e-09	1.27265
Irbp	Yolk protein factor 1b	117419	http://www.ncbi.nlm.nih.gov/sites/entrez?cmd=retrieve&db=gene&list_uids=117419&dopt=full_report	8.9e-15	2.63431		GstD4(Glutathione S transferase D4)	Glutathione S transferase D4	48337	http://www.ncbi.nlm.nih.gov/sites/entrez?cmd=retrieve&db=gene&list_uids=48337&dopt=full_report	2.3e-11	3.37817
JhI-1	Juvenile hormone-inducible protein 1	36086	http://www.ncbi.nlm.nih.gov/sites/entrez?cmd=retrieve&db=gene&list_uids=36086&dopt=full_report	4.1e-10	1.39815		GstD9(Glutathione S transferase D9)	Glutathione S transferase D9	41502	http://www.ncbi.nlm.nih.gov/sites/entrez?cmd=retrieve&db=gene&list_uids=41502&dopt=full_report	1.4e-08	1.09402
Jon25Bi	Jonah 25B	33708	http://www.ncbi.nlm.nih.gov/sites/entrez?cmd=retrieve&db=gene&list_uids=33708&dopt=full_report	7.4e-10	5.34748		GstE5(Glutathione S transferase E5)	Glutathione S transferase E5	37110	http://www.ncbi.nlm.nih.gov/sites/entrez?cmd=retrieve&db=gene&list_uids=37110&dopt=full_report	1.5e-11	3.60347
Jon25Bii	Jonah 25B	33707	http://www.ncbi.nlm.nih.gov/sites/entrez?cmd=retrieve&db=gene&list_uids=33707&dopt=full_report	0.000749	4.06864		GstE6(Glutathione S transferase E6)	Glutathione S transferase E6	37111	http://www.ncbi.nlm.nih.gov/sites/entrez?cmd=retrieve&db=gene&list_uids=37111&dopt=full_report	0	5.34156
Jon65Aiii	Jonah 65A	38683	http://www.ncbi.nlm.nih.gov/sites/entrez?cmd=retrieve&db=gene&list_uids=38683&dopt=full_report	8.3e-13	8.22229		GstE7(Glutathione S transferase E7)	Glutathione S transferase E7	37112	http://www.ncbi.nlm.nih.gov/sites/entrez?cmd=retrieve&db=gene&list_uids=37112&dopt=full_report	1.1e-12	3.04903
Jon65Aiv	Jonah 65A	38682	http://www.ncbi.nlm.nih.gov/sites/entrez?cmd=retrieve&db=gene&list_uids=38682&dopt=full_report	1.4e-13	8.44187		HBS1(HBS1)	HBS1	117365	http://www.ncbi.nlm.nih.gov/sites/entrez?cmd=retrieve&db=gene&list_uids=117365&dopt=full_report	1e-08	1.32037
Jon99Fi	Jonah 99F	43622	http://www.ncbi.nlm.nih.gov/sites/entrez?cmd=retrieve&db=gene&list_uids=43622&dopt=full_report	4e-06	1.92608		ImpL2(Ecdysone-inducible gene L2)	Ecdysone-inducible gene L2	38513	http://www.ncbi.nlm.nih.gov/sites/entrez?cmd=retrieve&db=gene&list_uids=38513&dopt=full_report	5.8e-13	2.03198
Jra	Jun oncogene	36057	http://www.ncbi.nlm.nih.gov/sites/entrez?cmd=retrieve&db=gene&list_uids=36057&dopt=full_report	7.9e-12	1.75059		ImpL3(lactic DH)	lactic DH	45880	http://www.ncbi.nlm.nih.gov/sites/entrez?cmd=retrieve&db=gene&list_uids=45880&dopt=full_report	2.2e-14	4.0594
kay	shroud	3772082	http://www.ncbi.nlm.nih.gov/sites/entrez?cmd=retrieve&db=gene&list_uids=3772082&dopt=full_report	1.5e-13	1.90502		insc(Inscutable)	Inscutable	37355	http://www.ncbi.nlm.nih.gov/sites/entrez?cmd=retrieve&db=gene&list_uids=37355&dopt=full_report	5e-11	2.31725
Kdm4A	CG15835	35744	http://www.ncbi.nlm.nih.gov/sites/entrez?cmd=retrieve&db=gene&list_uids=35744&dopt=full_report	2.6e-10	1.2061		Irbp(Yolk protein factor 1b)	Yolk protein factor 1b	117419	http://www.ncbi.nlm.nih.gov/sites/entrez?cmd=retrieve&db=gene&list_uids=117419&dopt=full_report	1.2e-12	2.10445
kek1	Kekkon	34688	http://www.ncbi.nlm.nih.gov/sites/entrez?cmd=retrieve&db=gene&list_uids=34688&dopt=full_report	2.6e-11	1.59251		JhI-1(Juvenile hormone-inducible protein 1)	Juvenile hormone-inducible protein 1	36086	http://www.ncbi.nlm.nih.gov/sites/entrez?cmd=retrieve&db=gene&list_uids=36086&dopt=full_report	2e-08	1.45274
kraken	kraken	33265	http://www.ncbi.nlm.nih.gov/sites/entrez?cmd=retrieve&db=gene&list_uids=33265&dopt=full_report	1.7e-10	1.26226		JhI-26(Juvenile hormone-inducible protein 26)	Juvenile hormone-inducible protein 26	36819	http://www.ncbi.nlm.nih.gov/sites/entrez?cmd=retrieve&db=gene&list_uids=36819&dopt=full_report	0	5.50885
Ku80	Ku80	34930	http://www.ncbi.nlm.nih.gov/sites/entrez?cmd=retrieve&db=gene&list_uids=34930&dopt=full_report	1.1e-16	2.9476		kar(karmoisin)	karmoisin	45883	http://www.ncbi.nlm.nih.gov/sites/entrez?cmd=retrieve&db=gene&list_uids=45883&dopt=full_report	6.5e-05	2.03233
l(1)G0136	lethal (1) G0136	32513	http://www.ncbi.nlm.nih.gov/sites/entrez?cmd=retrieve&db=gene&list_uids=32513&dopt=full_report	2.4e-08	1.12416		Kdm4A(CG15835)	CG15835	35744	http://www.ncbi.nlm.nih.gov/sites/entrez?cmd=retrieve&db=gene&list_uids=35744&dopt=full_report	4.6e-08	1.05167
l(2)03659	Hsp related	47905	http://www.ncbi.nlm.nih.gov/sites/entrez?cmd=retrieve&db=gene&list_uids=47905&dopt=full_report	1.3e-09	1.79479		kraken(kraken)	kraken	33265	http://www.ncbi.nlm.nih.gov/sites/entrez?cmd=retrieve&db=gene&list_uids=33265&dopt=full_report	4e-09	1.00427
l(2)08717	lethal (2) 08717	46085	http://www.ncbi.nlm.nih.gov/sites/entrez?cmd=retrieve&db=gene&list_uids=46085&dopt=full_report	1.3e-10	1.70864		Ku80(Ku80)	Ku80	34930	http://www.ncbi.nlm.nih.gov/sites/entrez?cmd=retrieve&db=gene&list_uids=34930&dopt=full_report	7.5e-12	2.03717
l(2)35Bg	transcription unit B	49424	http://www.ncbi.nlm.nih.gov/sites/entrez?cmd=retrieve&db=gene&list_uids=49424&dopt=full_report	1.1e-16	1.96659		l(1)G0136(lethal (1) G0136)	lethal (1) G0136	32513	http://www.ncbi.nlm.nih.gov/sites/entrez?cmd=retrieve&db=gene&list_uids=32513&dopt=full_report	3.4e-09	1.37076
l(3)S147910	lethal (3) S147910	39432	http://www.ncbi.nlm.nih.gov/sites/entrez?cmd=retrieve&db=gene&list_uids=39432&dopt=full_report	5.9e-13	2.32275		l(2)03659(Hsp related)	Hsp related	47905	http://www.ncbi.nlm.nih.gov/sites/entrez?cmd=retrieve&db=gene&list_uids=47905&dopt=full_report	1.6e-07	1.57173
lama	lamina ancestor	38610	http://www.ncbi.nlm.nih.gov/sites/entrez?cmd=retrieve&db=gene&list_uids=38610&dopt=full_report	9.4e-10	2.10702		l(2)35Bg(transcription unit B)	transcription unit B	49424	http://www.ncbi.nlm.nih.gov/sites/entrez?cmd=retrieve&db=gene&list_uids=49424&dopt=full_report	1.6e-08	2.54785
Lasp	Lasp	39864	http://www.ncbi.nlm.nih.gov/sites/entrez?cmd=retrieve&db=gene&list_uids=39864&dopt=full_report	3e-06	1.31816		l(3)S147910(lethal (3) S147910)	lethal (3) S147910	39432	http://www.ncbi.nlm.nih.gov/sites/entrez?cmd=retrieve&db=gene&list_uids=39432&dopt=full_report	7.6e-12	2.60512
lft	lowfat	34405	http://www.ncbi.nlm.nih.gov/sites/entrez?cmd=retrieve&db=gene&list_uids=34405&dopt=full_report	8.4e-12	1.23959		La(ribonucleoprotein La)	ribonucleoprotein La	35305	http://www.ncbi.nlm.nih.gov/sites/entrez?cmd=retrieve&db=gene&list_uids=35305&dopt=full_report	4.2e-12	1.2193
lid	little imaginal discs	33837	http://www.ncbi.nlm.nih.gov/sites/entrez?cmd=retrieve&db=gene&list_uids=33837&dopt=full_report	6.1e-15	1.69114		lama(lamina ancestor)	lamina ancestor	38610	http://www.ncbi.nlm.nih.gov/sites/entrez?cmd=retrieve&db=gene&list_uids=38610&dopt=full_report	4.6e-09	2.02348
lig3	DNA ligase III	41518	http://www.ncbi.nlm.nih.gov/sites/entrez?cmd=retrieve&db=gene&list_uids=41518&dopt=full_report	1.8e-13	2.39581		Lcp65Ag3(Larval cuticle protein)	Larval cuticle protein	59159	http://www.ncbi.nlm.nih.gov/sites/entrez?cmd=retrieve&db=gene&list_uids=59159&dopt=full_report	8.2e-05	1.69215
Lig4	ligase4	32322	http://www.ncbi.nlm.nih.gov/sites/entrez?cmd=retrieve&db=gene&list_uids=32322&dopt=full_report	3.5e-13	2.64174		lid(little imaginal discs)	little imaginal discs	33837	http://www.ncbi.nlm.nih.gov/sites/entrez?cmd=retrieve&db=gene&list_uids=33837&dopt=full_report	1.4e-09	1.04714
loco	locomotion defects	42672	http://www.ncbi.nlm.nih.gov/sites/entrez?cmd=retrieve&db=gene&list_uids=42672&dopt=full_report	4.1e-11	1.2933		Lig4(ligase4)	ligase4	32322	http://www.ncbi.nlm.nih.gov/sites/entrez?cmd=retrieve&db=gene&list_uids=32322&dopt=full_report	4.2e-07	1.85593
Lsp1beta	Larval serum protein 1 beta	33274	http://www.ncbi.nlm.nih.gov/sites/entrez?cmd=retrieve&db=gene&list_uids=33274&dopt=full_report	0.000433	1.16019		ligatin(Ligatin)	Ligatin	64874	http://www.ncbi.nlm.nih.gov/sites/entrez?cmd=retrieve&db=gene&list_uids=64874&dopt=full_report	8.7e-07	1.01321
Lsp1gamma	Larval serum protein 1 gamma	38015	http://www.ncbi.nlm.nih.gov/sites/entrez?cmd=retrieve&db=gene&list_uids=38015&dopt=full_report	0.000302	1.34813		loco(locomotion defects)	locomotion defects	42672	http://www.ncbi.nlm.nih.gov/sites/entrez?cmd=retrieve&db=gene&list_uids=42672&dopt=full_report	8e-08	1.07215
ltd	lightoid	35940	http://www.ncbi.nlm.nih.gov/sites/entrez?cmd=retrieve&db=gene&list_uids=35940&dopt=full_report	5e-10	1.30477		ltd(lightoid)	lightoid	35940	http://www.ncbi.nlm.nih.gov/sites/entrez?cmd=retrieve&db=gene&list_uids=35940&dopt=full_report	2e-10	1.47224
LysS	Lysozyme S	38130	http://www.ncbi.nlm.nih.gov/sites/entrez?cmd=retrieve&db=gene&list_uids=38130&dopt=full_report	2.4e-10	5.63968		mal(bronzy)	bronzy	33045	http://www.ncbi.nlm.nih.gov/sites/entrez?cmd=retrieve&db=gene&list_uids=33045&dopt=full_report	7.3e-09	1.24357
mal(bronzy)	bronzy	33045	http://www.ncbi.nlm.nih.gov/sites/entrez?cmd=retrieve&db=gene&list_uids=33045&dopt=full_report	1e-12	2.02211		Mdr49(Multi drug resistance 49)	Multi drug resistance 49	36428	http://www.ncbi.nlm.nih.gov/sites/entrez?cmd=retrieve&db=gene&list_uids=36428&dopt=full_report	2.5e-05	1.37326
Mdr49(Multi drug resistance 49)	Multi drug resistance 49	36428	http://www.ncbi.nlm.nih.gov/sites/entrez?cmd=retrieve&db=gene&list_uids=36428&dopt=full_report	2.6e-08	1.35896		Men(Malic enzyme)	Malic enzyme	47173	http://www.ncbi.nlm.nih.gov/sites/entrez?cmd=retrieve&db=gene&list_uids=47173&dopt=full_report	1.2e-10	1.77098
mei-9	meiotic 9	31373	http://www.ncbi.nlm.nih.gov/sites/entrez?cmd=retrieve&db=gene&list_uids=31373&dopt=full_report	1.4e-09	1.65121		Mf(Zeelin1)	Zeelin1	41824	http://www.ncbi.nlm.nih.gov/sites/entrez?cmd=retrieve&db=gene&list_uids=41824&dopt=full_report	3e-06	1.40879
Men(Malic enzyme)	Malic enzyme	47173	http://www.ncbi.nlm.nih.gov/sites/entrez?cmd=retrieve&db=gene&list_uids=47173&dopt=full_report	2.1e-10	1.61468		mfas(Midline Fasciclin)	Midline Fasciclin	41455	http://www.ncbi.nlm.nih.gov/sites/entrez?cmd=retrieve&db=gene&list_uids=41455&dopt=full_report	5.9e-09	1.38622
Mip(drostatin-B2)	drostatin-B2	39933	http://www.ncbi.nlm.nih.gov/sites/entrez?cmd=retrieve&db=gene&list_uids=39933&dopt=full_report	2e-06	2.24005		Mhc(Myosin heavy chain)	Myosin heavy chain	35007	http://www.ncbi.nlm.nih.gov/sites/entrez?cmd=retrieve&db=gene&list_uids=35007&dopt=full_report	8.6e-08	1.63871
Mmp1(Matrix metalloproteinase 1)	Matrix metalloproteinase 1	37949	http://www.ncbi.nlm.nih.gov/sites/entrez?cmd=retrieve&db=gene&list_uids=37949&dopt=full_report	2.6e-12	1.87041		Mip(drostatin-B2)	drostatin-B2	39933	http://www.ncbi.nlm.nih.gov/sites/entrez?cmd=retrieve&db=gene&list_uids=39933&dopt=full_report	2.8e-12	3.49223
Mmp2(Matrix metalloproteinase 2)	Matrix metalloproteinase 2	35997	http://www.ncbi.nlm.nih.gov/sites/entrez?cmd=retrieve&db=gene&list_uids=35997&dopt=full_report	3e-06	1.94986		Mlc1(myosin light chain)	myosin light chain	43323	http://www.ncbi.nlm.nih.gov/sites/entrez?cmd=retrieve&db=gene&list_uids=43323&dopt=full_report	0.000204	1.04784
mnb(minibrain)	minibrain	32771	http://www.ncbi.nlm.nih.gov/sites/entrez?cmd=retrieve&db=gene&list_uids=32771&dopt=full_report	4.5e-09	2.37743		Mlp60A(Muscle-specific LIM protein at 60A)	Muscle-specific LIM protein at 60A	37853	http://www.ncbi.nlm.nih.gov/sites/entrez?cmd=retrieve&db=gene&list_uids=37853&dopt=full_report	3e-06	1.20025
Mocs1(Mocs1)	Mocs1	39238	http://www.ncbi.nlm.nih.gov/sites/entrez?cmd=retrieve&db=gene&list_uids=39238&dopt=full_report	8.9e-16	4.00608		Mmp1(Matrix metalloproteinase 1)	Matrix metalloproteinase 1	37949	http://www.ncbi.nlm.nih.gov/sites/entrez?cmd=retrieve&db=gene&list_uids=37949&dopt=full_report	0	3.5615
mre11(meiotic recombination 11)	meiotic recombination 11	34565	http://www.ncbi.nlm.nih.gov/sites/entrez?cmd=retrieve&db=gene&list_uids=34565&dopt=full_report	3.6e-14	1.69502		Mmp2(Matrix metalloproteinase 2)	Matrix metalloproteinase 2	35997	http://www.ncbi.nlm.nih.gov/sites/entrez?cmd=retrieve&db=gene&list_uids=35997&dopt=full_report	3e-06	2.29844
MRP(Multidrug-resistance protein)	Multidrug-resistance protein	34686	http://www.ncbi.nlm.nih.gov/sites/entrez?cmd=retrieve&db=gene&list_uids=34686&dopt=full_report	1.1e-16	1.9064		mnb(minibrain)	minibrain	32771	http://www.ncbi.nlm.nih.gov/sites/entrez?cmd=retrieve&db=gene&list_uids=32771&dopt=full_report	1.8e-13	3.38172
mtg(mind the gap)	mind the gap	40970	http://www.ncbi.nlm.nih.gov/sites/entrez?cmd=retrieve&db=gene&list_uids=40970&dopt=full_report	2.3e-05	1.06745		Mocs1(Mocs1)	Mocs1	39238	http://www.ncbi.nlm.nih.gov/sites/entrez?cmd=retrieve&db=gene&list_uids=39238&dopt=full_report	2.8e-10	3.62519
mus205(mutagen-sensitive 205)	mutagen-sensitive 205	47186	http://www.ncbi.nlm.nih.gov/sites/entrez?cmd=retrieve&db=gene&list_uids=47186&dopt=full_report	4.4e-16	2.60846		mol(numb-interacting protein)	numb-interacting protein	34872	http://www.ncbi.nlm.nih.gov/sites/entrez?cmd=retrieve&db=gene&list_uids=34872&dopt=full_report	3.2e-07	1.34982
mus210	xeroderma pigmentosum group C complementing factor	36697	http://www.ncbi.nlm.nih.gov/sites/entrez?cmd=retrieve&db=gene&list_uids=36697&dopt=full_report	3.7e-14	1.76808		moody(moody)	moody	31168	http://www.ncbi.nlm.nih.gov/sites/entrez?cmd=retrieve&db=gene&list_uids=31168&dopt=full_report	2.3e-09	2.89715
Nc	Nedd2-like caspase	39173	http://www.ncbi.nlm.nih.gov/sites/entrez?cmd=retrieve&db=gene&list_uids=39173&dopt=full_report	4.6e-11	1.56827		Mp20(myophilin)	myophilin	36468	http://www.ncbi.nlm.nih.gov/sites/entrez?cmd=retrieve&db=gene&list_uids=36468&dopt=full_report	4.8e-05	1.24625
Nmnat(Nicotinamide mononucleotide adenylytransferase)	Nicotinamide mononucleotide adenylytransferase	42987	http://www.ncbi.nlm.nih.gov/sites/entrez?cmd=retrieve&db=gene&list_uids=42987&dopt=full_report	5.2e-11	2.22222		mre11(meiotic recombination 11)	meiotic recombination 11	34565	http://www.ncbi.nlm.nih.gov/sites/entrez?cmd=retrieve&db=gene&list_uids=34565&dopt=full_report	5.8e-12	1.32854
nonA	no-on-transient A	32603	http://www.ncbi.nlm.nih.gov/sites/entrez?cmd=retrieve&db=gene&list_uids=32603&dopt=full_report	1.2e-09	1.11607		MRP(Multidrug-resistance protein)	Multidrug-resistance protein	34686	http://www.ncbi.nlm.nih.gov/sites/entrez?cmd=retrieve&db=gene&list_uids=34686&dopt=full_report	3.7e-14	2.10427
Nplp2	neuropeptide-like precursor 2	50286	http://www.ncbi.nlm.nih.gov/sites/entrez?cmd=retrieve&db=gene&list_uids=50286&dopt=full_report	3.1e-09	2.50138		mtg(mind the gap)	mind the gap	40970	http://www.ncbi.nlm.nih.gov/sites/entrez?cmd=retrieve&db=gene&list_uids=40970&dopt=full_report	6.8e-09	2.06343
Or43b(Olfactory receptor 25A.1)	Olfactory receptor 25A.1	35743	http://www.ncbi.nlm.nih.gov/sites/entrez?cmd=retrieve&db=gene&list_uids=35743&dopt=full_report	1.8e-10	2.68773		mus205(mutagen-sensitive 205)	mutagen-sensitive 205	47186	http://www.ncbi.nlm.nih.gov/sites/entrez?cmd=retrieve&db=gene&list_uids=47186&dopt=full_report	1.8e-11	1.67552
os(unpaired)	unpaired	32813	http://www.ncbi.nlm.nih.gov/sites/entrez?cmd=retrieve&db=gene&list_uids=32813&dopt=full_report	5e-09	2.05173		NaPi-T(Na[+]-dependent inorganic phosphate cotransporter)	Na[+]-dependent inorganic phosphate cotransporter	36651	http://www.ncbi.nlm.nih.gov/sites/entrez?cmd=retrieve&db=gene&list_uids=36651&dopt=full_report	2e-08	2.19963
Osi14(Osiris)	Osiris	40770	http://www.ncbi.nlm.nih.gov/sites/entrez?cmd=retrieve&db=gene&list_uids=40770&dopt=full_report	2.8e-14	2.58322		Nmnat(Nicotinamide mononucleotide adenylytransferase)	Nicotinamide mononucleotide adenylytransferase	42987	http://www.ncbi.nlm.nih.gov/sites/entrez?cmd=retrieve&db=gene&list_uids=42987&dopt=full_report	1.9e-08	2.19811
p53(p53-like regulator of apoptosis and cell cycle)	p53-like regulator of apoptosis and cell cycle	2768677	http://www.ncbi.nlm.nih.gov/sites/entrez?cmd=retrieve&db=gene&list_uids=2768677&dopt=full_report	3.4e-13	1.65654		obst-E(CG11142)	CG11142	33806	http://www.ncbi.nlm.nih.gov/sites/entrez?cmd=retrieve&db=gene&list_uids=33806&dopt=full_report	2.5e-07	2.77301
Pcaf(Pcaf)	Pcaf	39431	http://www.ncbi.nlm.nih.gov/sites/entrez?cmd=retrieve&db=gene&list_uids=39431&dopt=full_report	3.3e-16	2.30917		Or43b(Olfactory receptor 25A.1)	Olfactory receptor 25A.1	35743	http://www.ncbi.nlm.nih.gov/sites/entrez?cmd=retrieve&db=gene&list_uids=35743&dopt=full_report	2e-06	2.18102
PEK(PEK)	PEK	40653	http://www.ncbi.nlm.nih.gov/sites/entrez?cmd=retrieve&db=gene&list_uids=40653&dopt=full_report	2.6e-13	1.36388		os(unpaired)	unpaired	32813	http://www.ncbi.nlm.nih.gov/sites/entrez?cmd=retrieve&db=gene&list_uids=32813&dopt=full_report	6.1e-12	3.37598
pes(peste)	peste	34087	http://www.ncbi.nlm.nih.gov/sites/entrez?cmd=retrieve&db=gene&list_uids=34087&dopt=full_report	6.2e-08	1.40539		Osi14(Osiris)	Osiris	40770	http://www.ncbi.nlm.nih.gov/sites/entrez?cmd=retrieve&db=gene&list_uids=40770&dopt=full_report	7.6e-10	2.41879
POSH	Plenty of SH3s	36990	http://www.ncbi.nlm.nih.gov/sites/entrez?cmd=retrieve&db=gene&list_uids=36990&dopt=full_report	5.4e-10	1.2874		Osi15(Osiris)	Osiris	40771	http://www.ncbi.nlm.nih.gov/sites/entrez?cmd=retrieve&db=gene&list_uids=40771&dopt=full_report	2.9e-05	2.41575
puc(puckered)	puckered	40958	http://www.ncbi.nlm.nih.gov/sites/entrez?cmd=retrieve&db=gene&list_uids=40958&dopt=full_report	3.2e-14	2.21807		p53(p53-like regulator of apoptosis and cell cycle)	p53-like regulator of apoptosis and cell cycle	2768677	http://www.ncbi.nlm.nih.gov/sites/entrez?cmd=retrieve&db=gene&list_uids=2768677&dopt=full_report	5.4e-09	1.42581
Pvf1(PDGF- and VEGF-related factor 1)	PDGF- and VEGF-related factor 1	32876	http://www.ncbi.nlm.nih.gov/sites/entrez?cmd=retrieve&db=gene&list_uids=32876&dopt=full_report	1.3e-05	1.63472		Pcaf(Pcaf)	Pcaf	39431	http://www.ncbi.nlm.nih.gov/sites/entrez?cmd=retrieve&db=gene&list_uids=39431&dopt=full_report	9.6e-12	1.41347
Pvf2(VEGF-related factor 2)	VEGF-related factor 2	33994	http://www.ncbi.nlm.nih.gov/sites/entrez?cmd=retrieve&db=gene&list_uids=33994&dopt=full_report	2.3e-13	1.88205		PEK(PEK)	PEK	40653	http://www.ncbi.nlm.nih.gov/sites/entrez?cmd=retrieve&db=gene&list_uids=40653&dopt=full_report	3.5e-08	1.00379
Rab3	Rab-protein 3	36127	http://www.ncbi.nlm.nih.gov/sites/entrez?cmd=retrieve&db=gene&list_uids=36127&dopt=full_report	0	4.4779		pes(peste)	peste	34087	http://www.ncbi.nlm.nih.gov/sites/entrez?cmd=retrieve&db=gene&list_uids=34087&dopt=full_report	2e-07	1.54201
rad50(rad50)	rad50	37564	http://www.ncbi.nlm.nih.gov/sites/entrez?cmd=retrieve&db=gene&list_uids=37564&dopt=full_report	1.1e-14	2.34483		Prm(paramyosin)	paramyosin	39002	http://www.ncbi.nlm.nih.gov/sites/entrez?cmd=retrieve&db=gene&list_uids=39002&dopt=full_report	6.5e-07	1.72391
Rbp1	RNA-binding protein 1	41294	http://www.ncbi.nlm.nih.gov/sites/entrez?cmd=retrieve&db=gene&list_uids=41294&dopt=full_report	1.4e-08	1.12297		psh(persephone)	persephone	32832	http://www.ncbi.nlm.nih.gov/sites/entrez?cmd=retrieve&db=gene&list_uids=32832&dopt=full_report	6.3e-05	2.07272
rev7(rev7)	rev7	40677	http://www.ncbi.nlm.nih.gov/sites/entrez?cmd=retrieve&db=gene&list_uids=40677&dopt=full_report	7.9e-12	2.30483		puc(puckered)	puckered	40958	http://www.ncbi.nlm.nih.gov/sites/entrez?cmd=retrieve&db=gene&list_uids=40958&dopt=full_report	2e-08	1.18855
rho	rhomboid-1	38168	http://www.ncbi.nlm.nih.gov/sites/entrez?cmd=retrieve&db=gene&list_uids=38168&dopt=full_report	1.7e-11	2.10001		Pvf1(PDGF- and VEGF-related factor 1)	PDGF- and VEGF-related factor 1	32876	http://www.ncbi.nlm.nih.gov/sites/entrez?cmd=retrieve&db=gene&list_uids=32876&dopt=full_report	8.4e-07	2.46115
RpA-70(Drosophila Replication Protein A)	Drosophila Replication Protein A	40972	http://www.ncbi.nlm.nih.gov/sites/entrez?cmd=retrieve&db=gene&list_uids=40972&dopt=full_report	4e-14	1.4604		Pvf2(VEGF-related factor 2)	VEGF-related factor 2	33994	http://www.ncbi.nlm.nih.gov/sites/entrez?cmd=retrieve&db=gene&list_uids=33994&dopt=full_report	6.1e-11	2.22331
rpr(reaper)	reaper	40015	http://www.ncbi.nlm.nih.gov/sites/entrez?cmd=retrieve&db=gene&list_uids=40015&dopt=full_report	0	3.09994		rad50(rad50)	rad50	37564	http://www.ncbi.nlm.nih.gov/sites/entrez?cmd=retrieve&db=gene&list_uids=37564&dopt=full_report	5.8e-13	2.00356
sage(salivary gland-expressed bHLH)	salivary gland-expressed bHLH	41105	http://www.ncbi.nlm.nih.gov/sites/entrez?cmd=retrieve&db=gene&list_uids=41105&dopt=full_report	1e-06	1.56801		Rcd2(Reduction in Cnn Dots 2)	Reduction in Cnn Dots 2	40283	http://www.ncbi.nlm.nih.gov/sites/entrez?cmd=retrieve&db=gene&list_uids=40283&dopt=full_report	1e-06	2.45301
scarface(scarface)	scarface	35505	http://www.ncbi.nlm.nih.gov/sites/entrez?cmd=retrieve&db=gene&list_uids=35505&dopt=full_report	1.2e-10	1.20614		Rcd6(Reduction in Cnn Dots 6)	Reduction in Cnn Dots 6	37332	http://www.ncbi.nlm.nih.gov/sites/entrez?cmd=retrieve&db=gene&list_uids=37332&dopt=full_report	2.1e-05	1.17163
scb(volado)	volado	36692	http://www.ncbi.nlm.nih.gov/sites/entrez?cmd=retrieve&db=gene&list_uids=36692&dopt=full_report	3.6e-10	2.96797		rev7(rev7)	rev7	40677	http://www.ncbi.nlm.nih.gov/sites/entrez?cmd=retrieve&db=gene&list_uids=40677&dopt=full_report	5e-10	2.28659
Ser	Serrate	43275	http://www.ncbi.nlm.nih.gov/sites/entrez?cmd=retrieve&db=gene&list_uids=43275&dopt=full_report	5e-10	1.06269		rho-4(rhomboid-4)	rhomboid-4	32109	http://www.ncbi.nlm.nih.gov/sites/entrez?cmd=retrieve&db=gene&list_uids=32109&dopt=full_report	5.6e-09	1.22843
Shroom	CG13942	36592	http://www.ncbi.nlm.nih.gov/sites/entrez?cmd=retrieve&db=gene&list_uids=36592&dopt=full_report	2.7e-11	1.23751		RpA-70(Drosophila Replication Protein A)	Drosophila Replication Protein A	40972	http://www.ncbi.nlm.nih.gov/sites/entrez?cmd=retrieve&db=gene&list_uids=40972&dopt=full_report	6.9e-10	1.35988
skl	sickle	40016	http://www.ncbi.nlm.nih.gov/sites/entrez?cmd=retrieve&db=gene&list_uids=40016&dopt=full_report	2.2e-07	2.56352		RpL12(Ribosomal protein L12)	Ribosomal protein L12	45329	http://www.ncbi.nlm.nih.gov/sites/entrez?cmd=retrieve&db=gene&list_uids=45329&dopt=full_report	5.9e-13	1.93946
Snap25(Synapse protein 25)	Synapse protein 25	3355084	http://www.ncbi.nlm.nih.gov/sites/entrez?cmd=retrieve&db=gene&list_uids=3355084&dopt=full_report	7.9e-15	3.30473		rpr(reaper)	reaper	40015	http://www.ncbi.nlm.nih.gov/sites/entrez?cmd=retrieve&db=gene&list_uids=40015&dopt=full_report	6.8e-10	1.50272
Socs36E(Suppressor of cytokine signaling at 36E)	Suppressor of cytokine signaling at 36E	35085	http://www.ncbi.nlm.nih.gov/sites/entrez?cmd=retrieve&db=gene&list_uids=35085&dopt=full_report	6.7e-16	2.1318		RpS11(Ribosomal protein S11)	Ribosomal protein S11	36321	http://www.ncbi.nlm.nih.gov/sites/entrez?cmd=retrieve&db=gene&list_uids=36321&dopt=full_report	1e-15	2.29433
spir(spire)	spire	45931	http://www.ncbi.nlm.nih.gov/sites/entrez?cmd=retrieve&db=gene&list_uids=45931&dopt=full_report	1e-06	1.96276		sage(salivary gland-expressed bHLH)	salivary gland-expressed bHLH	41105	http://www.ncbi.nlm.nih.gov/sites/entrez?cmd=retrieve&db=gene&list_uids=41105&dopt=full_report	0.000572	1.24352
spn-E(Spindle-E (homeless))	Spindle-E (homeless)	41919	http://www.ncbi.nlm.nih.gov/sites/entrez?cmd=retrieve&db=gene&list_uids=41919&dopt=full_report	1.8e-10	2.69311		scarface(scarface)	scarface	35505	http://www.ncbi.nlm.nih.gov/sites/entrez?cmd=retrieve&db=gene&list_uids=35505&dopt=full_report	1.7e-11	1.81981
sra	sarah	47384	http://www.ncbi.nlm.nih.gov/sites/entrez?cmd=retrieve&db=gene&list_uids=47384&dopt=full_report	8e-09	1.18065		scb(volado)	volado	36692	http://www.ncbi.nlm.nih.gov/sites/entrez?cmd=retrieve&db=gene&list_uids=36692&dopt=full_report	1.4e-09	3.18773
ssp3	CG18397	35149	http://www.ncbi.nlm.nih.gov/sites/entrez?cmd=retrieve&db=gene&list_uids=35149&dopt=full_report	5e-06	1.08907		sda(slamdance)	slamdance	44359	http://www.ncbi.nlm.nih.gov/sites/entrez?cmd=retrieve&db=gene&list_uids=44359&dopt=full_report	2.6e-10	1.37515
step(steppke)	steppke	35425	http://www.ncbi.nlm.nih.gov/sites/entrez?cmd=retrieve&db=gene&list_uids=35425&dopt=full_report	2e-08	1.48447		sdk(sidekick)	sidekick	31017	http://www.ncbi.nlm.nih.gov/sites/entrez?cmd=retrieve&db=gene&list_uids=31017&dopt=full_report	1.9e-08	1.01041
Sur(sulfonyl urea receptor)	sulfonyl urea receptor	34350	http://www.ncbi.nlm.nih.gov/sites/entrez?cmd=retrieve&db=gene&list_uids=34350&dopt=full_report	4.2e-08	4.19799		sgg(Glycogen Synthase Kinase 3)	Glycogen Synthase Kinase 3	31248	http://www.ncbi.nlm.nih.gov/sites/entrez?cmd=retrieve&db=gene&list_uids=31248&dopt=full_report	0.00011	1.65974
Tdc1(Tyrosine decarboxylase 1)	Tyrosine decarboxylase 1	35573	http://www.ncbi.nlm.nih.gov/sites/entrez?cmd=retrieve&db=gene&list_uids=35573&dopt=full_report	2.1e-05	1.84067		slow(N-like)	N-like	38540	http://www.ncbi.nlm.nih.gov/sites/entrez?cmd=retrieve&db=gene&list_uids=38540&dopt=full_report	1.6e-09	1.64853
TepIV(Thiolester containing protein IV)	Thiolester containing protein IV	35248	http://www.ncbi.nlm.nih.gov/sites/entrez?cmd=retrieve&db=gene&list_uids=35248&dopt=full_report	1.2e-11	1.18597		Snap25(Synapse protein 25)	Synapse protein 25	3355084	http://www.ncbi.nlm.nih.gov/sites/entrez?cmd=retrieve&db=gene&list_uids=3355084&dopt=full_report	1.8e-14	4.26298
Tob(Tob)	Tob	32574	http://www.ncbi.nlm.nih.gov/sites/entrez?cmd=retrieve&db=gene&list_uids=32574&dopt=full_report	0.000697	1.31641		Socs36E(Suppressor of cytokine signaling at 36E)	Suppressor of cytokine signaling at 36E	35085	http://www.ncbi.nlm.nih.gov/sites/entrez?cmd=retrieve&db=gene&list_uids=35085&dopt=full_report	6.6e-15	1.84676
toc(toucan)	toucan	33526	http://www.ncbi.nlm.nih.gov/sites/entrez?cmd=retrieve&db=gene&list_uids=33526&dopt=full_report	2.6e-13	1.75378		sog(short gastrulation)	short gastrulation	32498	http://www.ncbi.nlm.nih.gov/sites/entrez?cmd=retrieve&db=gene&list_uids=32498&dopt=full_report	8e-05	1.31742
Tom	Barbu	39619	http://www.ncbi.nlm.nih.gov/sites/entrez?cmd=retrieve&db=gene&list_uids=39619&dopt=full_report	0	2.34422		spir(spire)	spire	45931	http://www.ncbi.nlm.nih.gov/sites/entrez?cmd=retrieve&db=gene&list_uids=45931&dopt=full_report	3.6e-11	4.44399
Traf4(TNF Receptor Associated Factor 1)	TNF Receptor Associated Factor 1	33638	http://www.ncbi.nlm.nih.gov/sites/entrez?cmd=retrieve&db=gene&list_uids=33638&dopt=full_report	0	4.00347		Spn6(serpin 6)	serpin 6	49803	http://www.ncbi.nlm.nih.gov/sites/entrez?cmd=retrieve&db=gene&list_uids=49803&dopt=full_report	6.2e-07	1.08459
trbl	tribbles	43999	http://www.ncbi.nlm.nih.gov/sites/entrez?cmd=retrieve&db=gene&list_uids=43999&dopt=full_report	4.1e-11	1.64661		spn-E(Spindle-E (homeless))	Spindle-E (homeless)	41919	http://www.ncbi.nlm.nih.gov/sites/entrez?cmd=retrieve&db=gene&list_uids=41919&dopt=full_report	2.1e-11	3.52946
Tsp42Ed(tetraspanin 42E)	tetraspanin 42E	35613	http://www.ncbi.nlm.nih.gov/sites/entrez?cmd=retrieve&db=gene&list_uids=35613&dopt=full_report	7e-09	3.42027		spz(Spaetzle)	Spaetzle	43256	http://www.ncbi.nlm.nih.gov/sites/entrez?cmd=retrieve&db=gene&list_uids=43256&dopt=full_report	3e-06	2.10893
UbcD6(Ubiquitin conjugating enzyme)	Ubiquitin conjugating enzyme	40610	http://www.ncbi.nlm.nih.gov/sites/entrez?cmd=retrieve&db=gene&list_uids=40610&dopt=full_report	1.6e-10	1.23761		step(steppke)	steppke	35425	http://www.ncbi.nlm.nih.gov/sites/entrez?cmd=retrieve&db=gene&list_uids=35425&dopt=full_report	5.7e-10	1.73323
Ugt86Da(Ugt86Da)	Ugt86Da	53510	http://www.ncbi.nlm.nih.gov/sites/entrez?cmd=retrieve&db=gene&list_uids=53510&dopt=full_report	0	2.51195		Sulf1(Sulfated)	Sulfated	53437	http://www.ncbi.nlm.nih.gov/sites/entrez?cmd=retrieve&db=gene&list_uids=53437&dopt=full_report	9.8e-13	1.95232
Ugt86Di(Ugt86Di)	Ugt86Di	53502	http://www.ncbi.nlm.nih.gov/sites/entrez?cmd=retrieve&db=gene&list_uids=53502&dopt=full_report	0	3.50854		Sur(sulfonyl urea receptor)	sulfonyl urea receptor	34350	http://www.ncbi.nlm.nih.gov/sites/entrez?cmd=retrieve&db=gene&list_uids=34350&dopt=full_report	2.3e-07	2.49815
unc-13(lethal (4) ry16)	lethal (4) ry16	43841	http://www.ncbi.nlm.nih.gov/sites/entrez?cmd=retrieve&db=gene&list_uids=43841&dopt=full_report	2.5e-11	1.18325		Taf12L(ryan express)	ryan express	33672	http://www.ncbi.nlm.nih.gov/sites/entrez?cmd=retrieve&db=gene&list_uids=33672&dopt=full_report	0.000367	1.27128
vir-1(virus-induced RNA 1)	virus-induced RNA 1	34652	http://www.ncbi.nlm.nih.gov/sites/entrez?cmd=retrieve&db=gene&list_uids=34652&dopt=full_report	2e-09	2.116		tal-1A /// tal-2A /// tal-3A ///(CG42384 /// CG42385 /// CG42386 /// CG42387)	CG42384 /// CG42385 /// CG42386 /// CG42387	7354376 /// 7354377 /// 7354378	http://www.ncbi.nlm.nih.gov/sites/entrez?cmd=retrieve&db=gene&list_uids=7354376 /// 7354377 /// 7354378 &dopt=full_report	4.5e-09	2.43257
W(head involution defect)	head involution defect	40009	http://www.ncbi.nlm.nih.gov/sites/entrez?cmd=retrieve&db=gene&list_uids=40009&dopt=full_report	0	2.75646		Tdc1(Tyrosine decarboxylase 1)	Tyrosine decarboxylase 1	35573	http://www.ncbi.nlm.nih.gov/sites/entrez?cmd=retrieve&db=gene&list_uids=35573&dopt=full_report	2.9e-11	3.81085
wash(CG13176)	CG13176	36311	http://www.ncbi.nlm.nih.gov/sites/entrez?cmd=retrieve&db=gene&list_uids=36311&dopt=full_report	2e-06	1.06371		TepIV(Thiolester containing protein IV)	Thiolester containing protein IV	35248	http://www.ncbi.nlm.nih.gov/sites/entrez?cmd=retrieve&db=gene&list_uids=35248&dopt=full_report	7.8e-11	1.30481
wfs1(wolfram syndrome 1)	wolfram syndrome 1	42679	http://www.ncbi.nlm.nih.gov/sites/entrez?cmd=retrieve&db=gene&list_uids=42679&dopt=full_report	2.6e-08	1.99518		Tg(Transglutaminase)	Transglutaminase	34093	http://www.ncbi.nlm.nih.gov/sites/entrez?cmd=retrieve&db=gene&list_uids=34093&dopt=full_report	6e-06	2.22591
wnd	CG8789	40143	http://www.ncbi.nlm.nih.gov/sites/entrez?cmd=retrieve&db=gene&list_uids=40143&dopt=full_report	2.7e-15	1.97405		Tm1(Tropomyosin)	Tropomyosin	41852	http://www.ncbi.nlm.nih.gov/sites/entrez?cmd=retrieve&db=gene&list_uids=41852&dopt=full_report	7.2e-07	1.08665
wus(wurst)	wurst	32683	http://www.ncbi.nlm.nih.gov/sites/entrez?cmd=retrieve&db=gene&list_uids=32683&dopt=full_report	1.8e-13	1.90408		Tm2(Tropomyosin)	Tropomyosin	41853	http://www.ncbi.nlm.nih.gov/sites/entrez?cmd=retrieve&db=gene&list_uids=41853&dopt=full_report	3e-06	1.66596
XRCC1(XRCC1)	XRCC1	31451	http://www.ncbi.nlm.nih.gov/sites/entrez?cmd=retrieve&db=gene&list_uids=31451&dopt=full_report	4.2e-08	1.2728		Tob(Tob)	Tob	32574	http://www.ncbi.nlm.nih.gov/sites/entrez?cmd=retrieve&db=gene&list_uids=32574&dopt=full_report	6.1e-05	2.07208
Xrp1(CG17836)	CG17836	42267	http://www.ncbi.nlm.nih.gov/sites/entrez?cmd=retrieve&db=gene&list_uids=42267&dopt=full_report	0	1.99736		toc(toucan)	toucan	33526	http://www.ncbi.nlm.nih.gov/sites/entrez?cmd=retrieve&db=gene&list_uids=33526&dopt=full_report	2.3e-13	2.00707
yip7	Machete	38680	http://www.ncbi.nlm.nih.gov/sites/entrez?cmd=retrieve&db=gene&list_uids=38680&dopt=full_report	2.9e-12	6.97397		toy(twin of eyeless)	twin of eyeless	43833	http://www.ncbi.nlm.nih.gov/sites/entrez?cmd=retrieve&db=gene&list_uids=43833&dopt=full_report	9.9e-11	2.48295
							Traf4(TNF Receptor Associated Factor 1)	TNF Receptor Associated Factor 1	33638	http://www.ncbi.nlm.nih.gov/sites/entrez?cmd=retrieve&db=gene&list_uids=33638&dopt=full_report	5.2e-12	2.40707
							Tsp42Ed(tetraspanin 42E)	tetraspanin 42E	35613	http://www.ncbi.nlm.nih.gov/sites/entrez?cmd=retrieve&db=gene&list_uids=35613&dopt=full_report	0	6.17999
							Tsp42El(Tetraspanin at 42El)	Tetraspanin at 42El	35622	http://www.ncbi.nlm.nih.gov/sites/entrez?cmd=retrieve&db=gene&list_uids=35622&dopt=full_report	7.8e-09	2.24823
							UbcD6(Ubiquitin conjugating enzyme)	Ubiquitin conjugating enzyme	40610	http://www.ncbi.nlm.nih.gov/sites/entrez?cmd=retrieve&db=gene&list_uids=40610&dopt=full_report	5.8e-10	1.28343
							Ugt86Da(Ugt86Da)	Ugt86Da	53510	http://www.ncbi.nlm.nih.gov/sites/entrez?cmd=retrieve&db=gene&list_uids=53510&dopt=full_report	3.8e-14	2.05453
							Ugt86Di(Ugt86Di)	Ugt86Di	53502	http://www.ncbi.nlm.nih.gov/sites/entrez?cmd=retrieve&db=gene&list_uids=53502&dopt=full_report	1.4e-14	2.40164
							unc-13(lethal (4) ry16)	lethal (4) ry16	43841	http://www.ncbi.nlm.nih.gov/sites/entrez?cmd=retrieve&db=gene&list_uids=43841&dopt=full_report	3.3e-16	2.53102
							vir-1(virus-induced RNA 1)	virus-induced RNA 1	34652	http://www.ncbi.nlm.nih.gov/sites/entrez?cmd=retrieve&db=gene&list_uids=34652&dopt=full_report	3e-15	2.88895
							W(head involution defect)	head involution defect	40009	http://www.ncbi.nlm.nih.gov/sites/entrez?cmd=retrieve&db=gene&list_uids=40009&dopt=full_report	1.1e-10	1.35527
							wash(CG13176)	CG13176	36311	http://www.ncbi.nlm.nih.gov/sites/entrez?cmd=retrieve&db=gene&list_uids=36311&dopt=full_report	9e-06	1.28225
							wfs1(wolfram syndrome 1)	wolfram syndrome 1	42679	http://www.ncbi.nlm.nih.gov/sites/entrez?cmd=retrieve&db=gene&list_uids=42679&dopt=full_report	3.4e-10	2.11451
							wun(wunen)	wunen	35966	http://www.ncbi.nlm.nih.gov/sites/entrez?cmd=retrieve&db=gene&list_uids=35966&dopt=full_report	1.6e-08	1.79774
							wupA(Troponin I)	Troponin I	32794	http://www.ncbi.nlm.nih.gov/sites/entrez?cmd=retrieve&db=gene&list_uids=32794&dopt=full_report	5e-06	1.06977
							wus(wurst)	wurst	32683	http://www.ncbi.nlm.nih.gov/sites/entrez?cmd=retrieve&db=gene&list_uids=32683&dopt=full_report	2.3e-10	1.7728
							XRCC1(XRCC1)	XRCC1	31451	http://www.ncbi.nlm.nih.gov/sites/entrez?cmd=retrieve&db=gene&list_uids=31451&dopt=full_report	4.9e-07	1.54273
							Xrp1(CG17836)	CG17836	42267	http://www.ncbi.nlm.nih.gov/sites/entrez?cmd=retrieve&db=gene&list_uids=42267&dopt=full_report	2e-13	1.44388
							yellow-b(yellow-b)	yellow-b	35005	http://www.ncbi.nlm.nih.gov/sites/entrez?cmd=retrieve&db=gene&list_uids=35005&dopt=full_report	9e-13	2.15576
