# Supplementary material for: Genome-Wide Expression Analysis Identifies a Modulator of Ionizing Radiation-Induced p53-Independent Apoptosis in Drosophila melanogaster
Source: PLoS One. 2012 May 29;7(5):e36539. doi: 10.1371/journal.pone.0036539 (PMC3362589; doi:10.1371/journal.pone.0036539)
Supplement: Table S3 — Cell death-related genes repressed by IR in wild type imaginal discs. The values shown are log2. The cut-off values were 1.5 fold or more (log2 of 0.585 or greater) with p<0.005 compared to un-irradiated controls, at 2 hr or 18 hr after irradiation or both. ‘-’ = the gene was not significantly induced with respect to neither p-value or fold change. p-value of 0 means p<1e-10. y = yw control; p = p53 mutants, ‘−’ = −IR (0 R); ‘+’ = +IR (4000 R); 2 = 2 hr after irradiation, 18 = 18 hr after irradiation. If there is data for more than one probe set is available for a gene, the set with the best p value was considered. (XLS) [file pone.0036539.s008.xls]

## Sheet: Sheet1
Supplemental Table S3. Cell death-related genes repressed by IR in yw discs (≤1.5-fold, p<0.005)			fold change(p value)
	additional information (Flybase)	gene	y2- vs y2+	y18- vs y18+	p2- vs p2+	p18- vs p18+	p2+ vs p18+
1	autophagic cell death	Obp99b(turn on sex-specificity)	0.9 (0.006170)	-1.9 (0.000582)	2.0(0.000085)	2.4(0.051510)	-2.0(0.046162)
2	anti-apoptosis, positive regulation of growth	Pk61C(Phosphoinositide dependent kinase 1)	0.4(0.000835)	-0.7(0.000725)	-0.6(0.000658)	---	0.4(0.001448)
3	predicted tyrosine kinase inhibitor	pcs(poirot)	0.4(0.010417)	-0.6(0.000336)	---	-0.3(0.007748)	---
4	autophagic cell death	Eip74EF(ecdysone inducible protein)	---	-1.1(0.000001)	-1.1(0.017557)	-1.7(0.003342)	0.7(0.018962)
5	pro-apoptosis	Dredd(caspase)	---	-0.8(0.000002)	---	---	---
6	autophagic cell death	Atg5(Autophagy-specific gene 5)	---	-0.7(0.000378)	0.5(0.037411)	---	---
7	autophagy, protein targeting to lysosome	hkl(hook-like)	---	-0.6(0.000846)	---	---	---
8	developmental regulation	fog(folded gastrulation)	---	-0.8(0.004365)	-0.4(0.021451)	0.3(0.024334)	0.6(0.000362)
9	negative regulation of apoptosis	Aac11(Aac11)	-0.3(0.007500)	-0.8(6.8e-007)	---	---	-0.4(0.001259)
10	negative regulation of apoptosis; regulation of growth	yki(yorkie)	-0.3(0.008095)	-0.6(0.000102)	---	-0.2(0.037645)	---
11	regulation of nurse cell apoptosis	mdy(midway)	-0.3(0.018366)	-1.0(7.9e-007)	---	-0.3(0.020720)	-0.3(0.039381)
12	negative regulation of apoptosis	Iap2(IAP-like protein)	-0.3(0.030697)	-0.7(0.000015)	---	---	-0.2(0.049385)
13	organ morphogenesis	br(broad)	-0.4(0.000708)	-1.6(6.1e-010)	-0.9(0.000077)	-0.4(0.002638)	0.4(0.012109)
14	autophagic cell death	mri(mrityu)	-0.4(0.001397)	-0.7(0.000587)	---	---	---
15	apoptosis; autophagic cell death	Dcp-1(caspase)	-0.5(0.000332)	-0.6(0.000051)	---	---	---
16	multiple roles	norpA(phospholipase C)	-0.5(0.000931)	-1.5(3.8e-010)	---	---	0.3(0.037009)
17	anti-apoptosis	Det(Deterin)	-0.6(0.000001)	-0.3(0.010097)	---	---	---
18	regulation of JNK cascade	XNP(XNP)	-0.6(0.000002)	-0.7(0.000002)	---	---	---
19	autophagic cell death	l(1)G0148(lethal (1) G0148)	-0.6(0.000731)	-0.8(0.002705)	---	---	---
20	multiple roles including apoptosis and negative regulation of growth	Pten(Pten)	-0.7(0.000034)	-0.6(0.000042)	---	---	---
21	multiple roles including negative regulation of cell death	Egfr(Epidermal growth factor receptor)	-0.7(0.000281)	-0.9(0.000041)	---	-0.5(0.000384)	-0.4(0.010287)
22	developmental regulation	eya(clift)	-0.7(0.006479)	-1.5(0.001118)	-0.6(0.003795)	-0.4(0.048189)	---
23	transmembrane receptor protein tyrosine kinase; morphogenesis	dnt(Doughnut)	-0.8(0.000001)	-0.7(0.000101)	---	-0.4(0.004076)	---
24	salivary gland morphogenesis	BthD(BthD selenoprotein)	-0.8(4.5e-007)	---	-0.4(0.010830)	0.9(8.4e-007)	1.3(3.0e-009)
25	autophagic cell death	CG7860(---)	-0.9(0.000045)	-1.5(0.000008)	---	---	0.5(0.001073)
26	heme binding; molting cycle	Eip75B(Ecdysone-induced protein 75B)	-0.9(0.001132)	-1.6(0.000044)	-0.7(0.005524)	---	---
27	DNA damage response; induction of pro-apoptosis	lok(maternal nuclear kinase)	-0.9(1.9e-009)	-0.5(0.000480)	---	---	---
28	caspase activation	RnrS(ribonucleoside-diphosphate reductase small subunit)	-1.0(1.0e-010)	-0.8(1.2e-008)	-0.6(0.000188)	0.4(0.000186)	1.0(5.8e-009)
29	Wnt-binding; salivary gland morphogenesis	drl(derailed)	-1.0(7.2e-010)	-1.1(1.2e-009)	-0.2(0.043548)	-0.3(0.000852)	---
30	cell cycle regulation, DNA damage response	CycE(CyclinE)	-1.0(9.6e-010)	---	-0.9(3.8e-007)	0.8(3.6e-009)	1.5(7.4e-013)
31	induction of apoptosis	mod(mdg4)(Modifier67.2)	-1.1(0.000003)	-1.1(0.000002)	0.5(0.046176)	-0.3(0.024763)	-0.4(0.005232)
32	positive regulation of retinal cell death	klu(klumphuss)	-1.1(0.000041)	-1.7(0.000018)	-0.6(0.010110)	---	0.4(0.030921)
33	negative regulation of apoptosis; development	sc(scute)	-1.2(9.9e-007)	-2.0(3.7e-007)	---	---	---
34	anti-apoptosis; nurse cell apoptosis	Drep-1(Inhibitor of CAD)	-1.5(0.000002)	-0.8(0.003698)	---	---	---
35	TNF receptor homolog	wgn(Wengen)	-1.5(2.7e-011)	-1.2(4.2e-009)	---	---	---
36	PDZ domain binding; development	rst(irregular chiasm C-roughest)	-1.7(1.2e-009)	-2.1(2.2e-008)	-0.3(0.049359)	---	0.4(0.007523)
37	EGFR binding; induction fo apoptosis; development	argos(argos)	-2.0(0.000001)	---	-0.7(0.002210)	---	0.6(0.011105)
