# Supplementary material for: Genome-Wide Expression Analysis Identifies a Modulator of Ionizing Radiation-Induced p53-Independent Apoptosis in Drosophila melanogaster
Source: PLoS One. 2012 May 29;7(5):e36539. doi: 10.1371/journal.pone.0036539 (PMC3362589; doi:10.1371/journal.pone.0036539)
Supplement: Table S4 — Genes induced by IR in wing imaginal discs of p53 mutants. 87 genes whose expression in p53 mutants (1) increased significantly at 18 hr after irradiation compared to un-irradiated p53 mutants (p<0.005 and fold change of 1.5 or greater), and (2) showed a significant increase in IR+18 hr p53 mutant compared to IR+2 hr p53 mutant (p<0.005 and fold change of 1.5 or greater; schematic in Figure 1A). (XLS) [file pone.0036539.s009.xls]

## Sheet: Sheet1
Supplemental Table S4. Genes induced in p53 mutants at 18 hr after irradiation
Additional information (Flybase)	Gene	fold change (p value)
		y2- vs y2+	y18- vs y18+	p2- vs p2+	p18- vs p18+	p2+ vs p18+
unknown function	CG9312(---)	-1.1(0.001291)	---	-1.8(0.000357)	0.8(0.000808)	3.1(6.3e-009)
translation elongation	Ef1alpha100E(elongation factor 1-alpha F2)	---	---	-2.0(4.8e-007)	1.2(3.0e-008)	3.0(1.0e-011)
unknown function	Tsp42Ed(tetraspanin 42E)	3.4(7.0e-009)	6.2(0)	---	2.8(4.5e-007)	2.8(4.5e-007)
cysteine-type endopeptidase (predicted)	CG6357(---)	---	2.1(4.9e-008)	-1.6(0.000001)	0.8(0.000148)	2.5(9.2e-012)
cAMP-dependent protein kinase 3	Pka-C3(Protein-kinase-like-72A)	---	---	---	1.5(0.000020)	2.5(3.3e-008)
chitin binding (predicted)	CG8192(---)	---	---	-0.9(0.017033)	1.4(0.000015)	2.4(4.9e-009) [0.9(0.238350)]
nucleotide phosphatase (predicted)	CG10581(---)	-0.7(0.000353)	0.8(0.000006)	-0.8(0.001918)	1.3(1.4e-009)	2.4(1.3e-009)
unknown function	CG11658(---)	---	2.7(1.5e-008)	---	2.1(0.000028)	2.2(0.000017)
unknown function	CG14695(---)	5.0(3.7e-015)	6.3(0)	---	2.2(0.000239)	2.1(0.000362)
electron carrier, oxidation-reduction	Cyp6d2(Cyp6d2)	1.8(0.000032)	5.9(7.0e-015)	---	2.2(0.000001)	2.1(0.000004)
Calcium binding (predicted)	CG10126(---)	---	3.2(1.9e-012)	---	1.5(0.000002)	2.0(1.0e-010)
RNA helicase	spn-E(Spindle-E (homeless))	2.7(1.8e-010)	3.5(2.1e-011)	---	2.3(1.4e-007)	2.0(0.000303)
predicted arginine kinase	CG5144(---)	---	---	---	1.5(0.004141)	2.0(0.000129)
unknown function	CG30196(---)	---	4.6(8.7e-014)	---	2.0(0.000080)	1.8(0.000757)
unknown function	CG32972(---)	1.1(0.028367)	---	---	1.5(0.000172)	1.8(0.000143)
unknown function	CG9411(---)	1.8(0.000017)	3.6(1.2e-008)	---	2.1(2.7e-007)	1.8(0.000003)
gene silencing by RNA	squ(Squash)	-2.0(9.4e-007)	0.4(0.020260)	-0.9(0.000335)	0.7(0.000156)	1.7(4.7e-009)
unknown function	CG15784(---)	3.4(1.1e-016)	3.9(0)	0.9(0.000092)	1.9(1.4e-011)	1.7(1.7e-011)
transmembrane transporter (predicted)	CG3168(---)	---	1.2(0.000984)	-0.8(0.003431)	0.8(1.6e-007)	1.6(6.2e-010)
steroid hydroxylase activity	Cyp18a1(Cytochrome P450 17C)	2.3(4.4e-008) [1.3(0.155003)]	2.7(2.2e-007) [1.6(0.025368)]	---	1.0(0.003914)	1.6(0.000025)
structural constituent of cytoskeleton	betaTub97EF(beta-Tubulin)	---	---	-1.0(0.000019)	0.8(2.7e-007)	1.5(7.9e-011)
cyclin-dependent protein kinase regulator	CycE(CyclinE)	-1.0(9.6e-010)	---	-0.9(3.8e-007)	0.8(3.6e-009)	1.5(7.4e-013)
unknown function	CG15212(---)	-0.7(0.066184)	-0.9(0.027602)	-1.0(9.4e-007)	1.0(6.5e-009)	1.5(3.5e-011)
unknown function	TwdlE(CG14534)	---	-1.5(0.041670)	---	1.6(1.3e-009)	1.5(1.9e-010)
hydrogen-exporting ATPase (predicted)	Vha68-1(Vha68-1)	---	---	---	1.5(0.000084)	1.5(0.000277)
ligand-gated sodium channel (predicted)	rpk(ripped pocket)	-0.7(0.012451)	---	---	0.9(0.000561)	1.5(0.000117)
protein palmitoylation (predicted)	CG13029(---)	---	---	---	1.3(0.000038)	1.5(0.000045)
unknown function	CG2909(---)	4.6(0)	4.6(2.2e-016)	0.5(0.041804)	1.8(4.2e-008)	1.4(3.0e-007)
N-acetyltransferase (predicted)	CG4210(---)	---	1.4(4.5e-010)	---	1.2(1.7e-008)	1.4(2.6e-009)
5'-nucleotidase (predicted)	CG32549(---)	2.7(8.2e-011)	3.6(6.2e-014)	---	1.1(0.001520)	1.4(0.000170)
unknown function	CG2064(---)	3.8(4.8e-014)	4.8(0)	---	1.9(1.0e-009)	1.4(0.000007)
oxygen transporter	glob1(Hemoglobin)	---	1.6(7.6e-008)	---	1.6(1.5e-008)	1.4(0.000005)
serine-type endopeptidase	CG31728(---)	---	2.3(7.2e-008)	-0.6(0.015693)	0.8(0.000661)	1.4(0.000002)
unknown function	Osi2(Osiris)	---	---	-0.7(0.008760)	1.1(9.5e-007)	1.4(0.000002)
salivary gland morphogenesis	BthD(BthD selenoprotein)	-0.8(4.5e-007)	---	-0.4(0.010830)	0.9(8.4e-007)	1.3(3.0e-009)
DNA repair	agt(O-6-alkylguanine-DNA alkyltransferase)	3.8(0)	3.6(1.1e-016)	1.2(4.9e-007)	2.0(3.7e-010)	1.3(2.9e-008)
nucleic acid binding, Zinc binding	Arc1(CG12505)	2.2(2.7e-010)	3.4(0)	---	1.6(0.000041)	1.3(0.000258)
unknown function	CG30269(---)	---	---	---	1.5(0.000017)	1.3(0.000191)
asymmetric protein localization, cell fate determination	bora(aurora borealis)	-2.3(4.5e-007)	-0.7(0.008593)	---	0.8(0.000596)	1.3(0.000007)
meiosis, transcription initiation (predicted)	mia(TBP-associated factor 60kD-2)	-1.4(0.000008)	---	-0.5(0.029679)	0.6(0.003082)	1.3(0.000005)
glutathione transferase (predicted)	GstE6(Glutathione S transferase E6)	3.5(3.3e-016)	5.3(0)	2.3(4.5e-007)	2.6(4.7e-011)	1.3(0.000003)
peptidoglycan binding, defense response	PGRP-SA(semmelweis)	-0.6(0.029389)	0.8(0.000317)	0.8(0.014056)	1.3(4.9e-007)	1.3(0.000002)
double-strand break repair (predicted)	CG3448(---)	4.0(0)	3.5(0)	---	1.3(1.9e-008)	1.2(7.6e-008)
tyrosine phosphatase, cell cycle	stg(string)	-1.6(4.2e-013)	---	-0.7(0.000006)	0.6(2.1e-008)	1.2(1.0e-010)
phospho-transferase (predicted)	JhI-26(Juvenile hormone-inducible protein 26)	0.9(0.017954)	5.5(0)	---	1.2(0.003348)	1.2(0.003490)
L-lactate dehydrogenase (predicted)	ImpL3(lactic DH)	2.0(8.8e-011)	4.1(2.2e-014)	---	1.2(0.000293)	1.2(0.001270)
methyltransferase (predicted) /// unknown function	CG14906 /// CG14907(open reading frame 2 /// ---) [average if >1 probe set used]	4.6(1.5e-014) [3.4(1.3e-013)]	5.1(2.1e-015) [3.8(1.8e-011)]	---	1.2(0.000071) [0.8(0.028078)]	1.2(0.001215)
synaptic vesicle exocytosis	synaptogyrin(synaptogyrin)	---	---	---	1.0(0.000647)	1.2(0.000103)
nucleic acid binding (predicted) /// alternative nuclear mRNA splicing	CG32706 /// CG6999(--- /// ---) [average if >1 probe set used]	---	-0.7(0.018044)	---	0.8(0.000121)	1.2(0.000045) [0.6(0.490897)]
synaptic vesicle transport	Snap25(Synapse protein 25)	3.3(7.9e-015)	4.3(1.8e-014)	---	1.6(7.1e-008)	1.2(0.000003)
potassium channel (predicted)	CG10440(---)	-1.4(0.000003)	-2.0(4.1e-007)	-0.4(0.025012)	1.0(5.7e-009)	1.1(5.4e-008)
unknown function	CG10283(---)	2.4(2.0e-011)	2.1(5.8e-007)	---	0.9(0.000859)	1.1(0.001014)
JNK cascade	Gadd45(Gadd45)	4.6(4.4e-016)	3.0(1.0e-010)	1.3(0.000593)	1.6(0.000013)	1.1(0.000288)
unknown function	CG7231(---)	---	-1.0(0.005038)	---	0.9(0.000282)	1.1(0.000170)
unknown function	CG30217(---) [average if >1 probe set used]	---	2.4(8.1e-010) [1.2(0.500000)]	---	1.1(0.000012)	1.1(0.000044)
phosphatidylethanolamine binding (predicted)	CG7054(---)	---	1.1(2.1e-007)	---	1.2(0.000001)	1.1(0.000003)
dopamine metabolic process	amd(dopa decarboxylase)	3.6(7.2e-013)	5.2(4.4e-016)	0.5(0.025428)	1.6(2.0e-008)	1.1(0.000002)
DNA replication	dup(Double-parked)	-1.5(2.1e-010)	---	-0.5(0.007475)	0.6(0.000013)	1.0(7.6e-007)
unknown function	CG12842(---)	---	---	---	1.2(0.000166)	1.0(0.003141)
proteolysis (predicted)	Rpt3R(Rpt3R)	---	---	---	1.0(0.000137)	1.0(0.000238)
unknown function	Arc2(CG13941)	3.0(2.2e-016)	3.9(1.1e-016)	1.3(0.000011)	1.9(4.0e-009)	1.0(0.000043)
unknown function	CG7730(---)	---	---	---	0.8(0.000523)	1.0(0.000013)
GTPase, cytokinesis	Sep4(Septin 4)	---	---	-0.6(0.003237)	0.8(0.001022)	0.9(0.000680)
G-protein coupled receptor (predicted)	mthl14(methuselah-like 14)	---	---	-0.5(0.033232)	0.8(0.001210)	0.9(0.000322)
myoblast fusion, cell adhesion	kirre(dumbfounded) [average if >1 probe set used]	-0.7(0.005677)	-1.3(0.000450) [-0.7(0.500225)]	---	0.7(0.001370)	0.9(0.000248)
unknown function	CG14275(---)	-0.6(0.006079)	1.2(7.0e-008)	---	1.0(0.000031)	0.9(0.000130)
unknown function	CG16971 /// CG33229(--- /// ---)	0.8(0.000020)	-2.0(0.000002)	0.6(0.025219)	0.6(0.002977)	0.9(0.000052)
constituent of chitin-based cuticle (predicted)	Cpr51A(CG10112)	-1.6(1.6e-008)	---	---	0.9(2.3e-008)	0.9(0.000006)
oxidation-reduction (predicted)	CG18547(---)	2.7(0)	3.2(0)	---	1.1(6.9e-008)	0.9(0.000003)
proteolysis (predicted)	CG32412(---)	-0.4(0.018284)	0.5(0.008824)	---	1.0(0.000001)	0.9(0.000002)
unknown function	CG10337(---)	1.9(1.7e-012)	2.2(6.6e-012)	0.5(0.000885)	1.1(7.4e-009)	0.9(0.000001)
metalloendopeptidase (predicted)	CG9850(Dlg-interacting metalloprotease)	---	-0.5(0.004976)	---	0.8(8.0e-008)	0.8(5.0e-007)
glutathione transferase (predicted)	GstE3(Glutathione S transferase E3)	3.6(2.6e-014)	---	0.8(0.029920)	1.3(3.2e-007)	0.8(0.000340)
regulation of autophagy	CG11347(---)	0.7(0.035429)	1.2(0.002814)	---	1.3(0.000004)	0.8(0.000141)
zinc binding (predicted)	CG10916(---)	3.9(1.1e-016)	3.3(8.9e-016)	1.1(0.000052)	1.5(2.4e-008)	0.8(0.000058)
oxidoreductase (predicted)	CG31549(---)	1.8(4.8e-014)	1.6(7.5e-012)	0.5(0.008871)	1.1(2.3e-008)	0.8(0.000042)
transposable element gene, DNA integration	copiaGIP(gag-int-pol)	0.2(0.000212)	0.2(0.000026)	---	0.9(1.4e-015)	0.7(1.1e-010)
glutathione transferase (predicted)	GstE5(Glutathione S transferase E5)	2.5(8.5e-010)	3.6(1.5e-011)	---	1.1(0.000033)	0.7(0.003410)
unknown function	CG33056(---)	---	0.7(0.000764)	---	0.8(0.000120)	0.7(0.001430)
unknown function	CG15152(---)	---	---	---	0.7(0.001018)	0.7(0.001018)
unknown function	CG30460(---)	---	---	---	0.7(0.000147)	0.7(0.000925)
JNK cascade	Traf4 (TNF Receptor Associated Factor 1) [average if >1 probe set used]	4.0(0) [2.0(0.058815)]	2.4(5.2e-012) [1.2(0.500000)]	---	1.0(0.000003)	0.7(0.000104)
transmembrane transporter (predicted)	CG11897(---)	4.7(0)	3.6(7.8e-016)	1.2(2.8e-008)	2.2(3.3e-011)	0.7(0.000022)
mitotic spindle organization	msd1(CG13914)	-1.0(5.5e-008)	-0.3(0.010230)	---	0.6(0.000007)	0.7(0.000005)
DNA replication (predicted)	RPA2(CG9273)	0.4(0.000016)	---	---	0.6(0.000004)	0.7(0.000003)
unknown function	CG11158(---)	---	0.4(0.042542)	---	0.6(0.002086)	0.6(0.002323)
histone methyl transferase	escl(esc-like)	2.1(1.0e-015)	2.0(1.5e-012)	---	0.9(0.000003)	0.6(0.000076)
NOTE- eiger did not pass p18+ vs p2+ criteria
bold=significant induction also at p2+ vs. p2-
